# Supplementary material for: Dominant RDH12-retinitis pigmentosa impairs photoreceptor development and implicates cone involvement in retinal organoids
Source: Front Cell Dev Biol. 2025 Apr 29;13:1511066. doi: 10.3389/fcell.2025.1511066 (PMC12069300; doi:10.3389/fcell.2025.1511066)
Supplement: Supplementary file 1 [file Table2.xlsx]

## Sheet: Feuil1
Supplementary Table S2: More than 2,000 genes are differentially expressed in mature RDH12-AD retinal organoids compared to unaffected control. * mean significantly differentially expressed.
id	baseMean	log2FoldChange	lfcSE	stat	pvalue	symbol	entrez	shrunkLFC
ENSG00000102076	3744.44	-30	2.13834	-14.0296	1.02741e-44	OPN1LW	5956	-29.6265
ENSG00000196826	28.1931	-21.8627	3.55578	-6.14849	7.82243e-10			-19.8894
ENSG00000215146	590.59	11.7458	0.978715	12.0012	3.5022e-33	LOC441666	441666	11.3088
ENSG00000169083	350.982	11.3926	0.974518	11.6905	1.42564e-31	AR	367	10.9552
ENSG00000131080	231.155	11.0516	0.950137	11.6316	2.84697e-31	EDA2R	60401	10.6334
ENSG00000197550	149.522	11.045	0.999106	11.0549	2.07645e-28			10.5829
ENSG00000234616	377.361	10.6854	0.961841	11.1094	1.12974e-28	JRK	8629	10.256
ENSG00000166160	464.668	10.6579	0.964909	11.0455	2.30583e-28	OPN1MW2	728458	10.2257
ENSG00000268221	1354.08	10.422	0.760183	13.7099	8.85497e-43	OPN1MW	2652	10.1525
ENSG00000274226	129.552	10.3625	0.978949	10.5853	3.4871e-26	TBC1D3H	729877	9.91857
ENSG00000215612	1399.2	9.83245	0.526362	18.68	7.20176e-78	HMX1	3166	9.7032
ENSG00000219438	530.366	9.72725	0.814912	11.9366	7.63076e-33	TAFA5	25817	9.421
ENSG00000011677	179.581	9.89092	1.06281	9.30635	1.32305e-20	GABRA3	2556	9.37404
ENSG00000180155	316.871	9.65331	0.849063	11.3694	5.9422e-30	LYNX1	66004	9.32198
ENSG00000253741	124.24	9.68233	0.953761	10.1517	3.25532e-24	LNCOC1	100288181	9.26603
ENSG00000130193	286.44	9.60848	0.881254	10.9032	1.11288e-27	THEM6	51337	9.25255
ENSG00000174740	99.7243	9.44954	0.968884	9.75301	1.79072e-22	PABPC5	140886	9.02351
ENSG00000249839	63.4341	-9.26821	0.907682	-10.2109	1.77293e-24			-8.89554
ENSG00000182195	53.2428	9.16061	0.97621	9.38385	6.36062e-21	LDOC1	23641	8.73325
ENSG00000185304	1325.24	8.75529	0.721448	12.1357	6.83068e-34	RGPD2	729857	8.52291
ENSG00000171045	166.413	8.49929	0.746939	11.3788	5.33063e-30	TSNARE1	203062	8.25403
ENSG00000176956	189.953	8.4131	0.742912	11.3245	9.92583e-30	LY6H	4062	8.17167
ENSG00000112232	174.082	8.3725	0.763267	10.9693	5.36913e-28	KHDRBS2	202559	8.11862
ENSG00000273295	20.5737	-8.42884	0.995757	-8.46475	2.56699e-17			-8.00219
ENSG00000196581	23.235	8.53554	1.22828	6.94918	3.67418e-12	AJAP1	55966	7.8949
ENSG00000225746	79.1053	8.14722	0.791144	10.298	7.19303e-25			7.87897
ENSG00000181638	178.323	7.79928	0.578224	13.4883	1.83205e-41	ZFP41	286128	7.65784
ENSG00000278272	74.5771	8.12735	1.07317	7.57318	3.64197e-14			7.64525
ENSG00000170074	133.765	7.82692	0.763807	10.2472	1.21765e-24	FAM153A	285596	7.58232
ENSG00000160202	187.025	-8.96524	1.79267	-5.00105	5.7018e-07	CRYAA	1409	-7.58158
ENSG00000179542	35.1185	8.17642	1.23833	6.60276	4.03568e-11	SLITRK4	139065	7.5419
ENSG00000256417	30.1277	7.98938	1.04386	7.6537	1.95278e-14			7.53684
ENSG00000185985	448.923	8.15082	1.30397	6.25078	4.08396e-10	SLITRK2	84631	7.45261
ENSG00000102287	69.1616	7.94886	1.3592	5.84817	4.97e-09	GABRE	2564	7.20352
ENSG00000237238	18.8298	7.63763	1.07559	7.10088	1.23962e-12	BMS1P10	728611	7.1722
ENSG00000053438	91.8677	7.72528	1.24966	6.18189	6.33384e-10	NNAT	4826	7.10151
ENSG00000260409	18.8431	7.53302	1.06569	7.06866	1.56435e-12			7.07988
ENSG00000248869	11.6773	7.49835	1.18565	6.32423	2.54494e-10	LINC02511	105377441	6.9446
ENSG00000278673	15.692	7.50636	1.22322	6.13655	8.43305e-10			6.91792
ENSG00000285580	13.7094	7.36241	1.13689	6.47594	9.4225e-11			6.85745
ENSG00000278416	9.54505	-7.29189	1.12926	-6.45725	1.06622e-10			-6.79651
ENSG00000214548	113.842	6.99891	0.778281	8.99277	2.41072e-19	MEG3	55384	6.76368
ENSG00000269067	14.8179	7.31421	1.20987	6.04543	1.49009e-09	ZNF728	388523	6.74682
ENSG00000256377	20.9154	7.12661	1.05918	6.7284	1.71542e-11			6.69525
ENSG00000278931	8.88297	7.25861	1.31758	5.50904	3.608e-08			6.58533
ENSG00000204531	43.5568	-9.11043	2.12817	-4.28088	1.86158e-05	POU5F1	5460	-6.57594
ENSG00000196433	43.1428	-6.76414	0.809149	-8.35957	6.29465e-17	ASMT	438	-6.5168
ENSG00000258590	11.9583	7.41841	1.51071	4.91055	9.08224e-07			6.47388
ENSG00000089472	1215.88	6.69173	0.810385	8.25747	1.48796e-16	HEPH	9843	6.44565
ENSG00000189223	243.747	6.55381	0.586492	11.1746	5.42975e-29	PAX8-AS1	654433	6.4249
ENSG00000197353	18.2608	7.45534	1.56447	4.76541	1.88466e-06	LYPD2	137797	6.40397
ENSG00000272221	14.5203	6.82029	1.10618	6.16565	7.01941e-10			6.36354
ENSG00000141052	35.2972	8.12537	1.87443	4.33486	1.45856e-05	MYOCD	93649	6.25457
ENSG00000274512	136.62	-6.29622	0.659052	-9.55345	1.25443e-21	TBC1D3	729873	-6.13918
ENSG00000259954	11.2936	-6.56273	1.10943	-5.91542	3.31037e-09	IL21R-AS1	283888	-6.11147
ENSG00000235649	10.938	6.56062	1.1746	5.5854	2.33156e-08	MXRA5Y	286544	6.04913
ENSG00000230450	39.4866	-6.32159	1.00081	-6.31646	2.67615e-10			-5.96338
ENSG00000249359	14.2449	6.39093	1.16285	5.49593	3.88659e-08			5.89124
ENSG00000267575	120.619	5.9473	0.426961	13.9294	4.19982e-44	LINC02987	101927151	5.88347
ENSG00000196090	94.1936	-6.88972	1.51146	-4.55832	5.15648e-06	PTPRT	11122	-5.82673
ENSG00000156687	78.6284	5.95207	0.635181	9.37067	7.20724e-21	UNC5D	137970	5.81234
ENSG00000285476	14.331	6.31687	1.20028	5.26284	1.41848e-07			5.77257
ENSG00000256146	60.9991	5.96605	0.768477	7.76348	8.26307e-15			5.76251
ENSG00000255021	18.8848	-6.54292	1.38159	-4.73578	2.18219e-06			-5.72049
ENSG00000263503	11.237	-6.04649	1.02518	-5.89797	3.6801e-09			-5.67435
ENSG00000250686	8.7257	6.2781	1.2444	5.04507	4.53346e-07			5.66973
ENSG00000215559	5.34236	-6.28157	1.26533	-4.96439	6.89186e-07	ANKRD20A11P	391267	-5.63979
ENSG00000282757	8.56104	-6.28064	1.2766	-4.9198	8.6632e-07	DUXB	100033411	-5.61904
ENSG00000225544	13.0916	6.0713	1.17283	5.17661	2.25951e-07			5.54542
ENSG00000255408	164.332	5.50363	0.592638	9.28666	1.5921e-20	PCDHA3	56145	5.38902
ENSG00000278599	36.8792	-5.73367	1.0506	-5.4575	4.82875e-08	TBC1D3E	102723859	-5.3302
ENSG00000261693	40.6754	5.47603	0.724933	7.55384	4.22611e-14			5.30463
ENSG00000273402	10.5262	6.05849	1.29538	4.677	2.911e-06			5.30246
ENSG00000261824	597.594	5.30705	0.386017	13.7482	5.21829e-43	LINC00662	148189	5.2595
ENSG00000255983	18.8931	5.75703	1.13518	5.07146	3.9477e-07			5.24712
ENSG00000236956	51.2742	-5.64122	1.04307	-5.4083	6.36274e-08	NF1P8	401007	-5.23949
ENSG00000169436	41.8475	5.3744	0.816279	6.58403	4.57859e-11	COL22A1	169044	5.15395
ENSG00000261770	92.2719	5.33989	0.82423	6.47864	9.25532e-11			5.11422
ENSG00000189238	16.3734	6.533	1.57277	4.15381	3.26982e-05	LINC00943	100507206	4.96904
ENSG00000186481	53.7376	5.33485	1.00831	5.29091	1.21711e-07			4.94124
ENSG00000274933	28.6612	5.3253	1.0007	5.32159	1.02862e-07	TBC1D3I	102724862	4.94012
ENSG00000285644	22.8701	5.0968	0.802474	6.35136	2.13421e-10			4.88067
ENSG00000247765	8.42408	6.19741	1.47202	4.21015	2.55203e-05			4.86228
ENSG00000134817	28.7603	7.6119	1.94009	3.92347	8.72838e-05	APLNR	187	4.80723
ENSG00000214081	10.4452	-6.06345	1.43785	-4.21702	2.47556e-05	CYP4F30P	100132708	-4.78173
ENSG00000277150	46.3126	4.92483	0.69016	7.13578	9.62432e-13	F8A3	474384	4.77266
ENSG00000224114	9.19179	-5.02848	0.889408	-5.65374	1.5699e-08	RPS14P1	100271063	-4.7338
ENSG00000237161	19.9724	5.47857	1.20356	4.55197	5.31468e-06			4.72908
ENSG00000214776	154.577	-4.8173	0.619011	-7.78226	7.1241e-15			-4.69822
ENSG00000285628	94.5834	4.74943	0.472881	10.0436	9.80183e-24			4.68301
ENSG00000280219	19.8044	5.58875	1.27047	4.39896	1.08773e-05			4.67481
ENSG00000204969	208.058	4.75581	0.557297	8.53372	1.4172e-17	PCDHA2	56146	4.66147
ENSG00000165478	186.132	5.46568	1.23051	4.44181	8.92042e-06	HEPACAM	220296	4.61836
ENSG00000237807	27.0858	4.89369	0.87394	5.59957	2.14886e-08	LINC02984	100507516	4.59803
ENSG00000196767	191.435	6.65793	1.67993	3.96323	7.39423e-05	POU3F4	5456	4.54964
ENSG00000281468	22.1314	4.7942	0.812782	5.89851	3.66804e-09			4.54849
ENSG00000184961	8.47665	5.74439	1.36395	4.21159	2.53575e-05			4.54235
ENSG00000231431	94.2498	-4.64419	0.678386	-6.84594	7.59763e-12	LOC440910	440910	-4.48966
ENSG00000188729	212.543	4.9863	1.05189	4.74031	2.13391e-06	OSTN	344901	4.41565
ENSG00000224599	8.01138	5.57233	1.32852	4.19438	2.73614e-05			4.38533
ENSG00000229238	20.462	5.38898	1.26255	4.26834	1.96932e-05	PPP1R12BP1	360021	4.35141
ENSG00000004848	64.1839	6.29576	1.59151	3.95584	7.62676e-05	ARX	170302	4.34174
ENSG00000187627	172.417	4.60263	0.825772	5.57373	2.4934e-08	RGPD1	400966	4.31219
ENSG00000172748	317.432	4.38005	0.522454	8.38362	5.13246e-17	ZNF596	169270	4.29395
ENSG00000204837	94.0021	-5.50287	1.32307	-4.15916	3.19425e-05			-4.27455
ENSG00000004846	5.85619	6.29782	1.61853	3.89108	9.97996e-05	ABCB5	340273	4.15443
ENSG00000196604	1310.36	4.19487	0.484664	8.65521	4.91988e-18	POTEF	728378	4.11767
ENSG00000124491	160.801	4.17495	0.471889	8.84731	8.96552e-19	F13A1	2162	4.10205
ENSG00000166796	30.1794	4.22714	0.585849	7.21541	5.3772e-13	LDHC	3948	4.10033
ENSG00000177335	39.4751	4.19408	0.583226	7.19118	6.42339e-13	LINC02904	286122	4.0658
ENSG00000231764	3659.71	5.93782	1.51395	3.92208	8.77895e-05			4.05122
ENSG00000273748	5.00856	-5.07911	1.20993	-4.19784	2.6947e-05			-3.99969
ENSG00000258643	10.6513	5.92936	1.52043	3.8998	9.62736e-05	BCL2L2-PABPN1	100529063	3.98601
ENSG00000198848	21.4448	-4.942	1.15904	-4.26387	2.00918e-05	CES1	1066	-3.97145
ENSG00000168447	20.581	4.19907	0.716374	5.86156	4.58531e-09	SCNN1B	6338	3.95117
ENSG00000163898	19.473	4.82264	1.12484	4.28741	1.80767e-05	LIPH	200879	3.89494
ENSG00000250138	15.7123	-4.57089	1.01203	-4.51655	6.28564e-06	LOC728488	728488	-3.87496
ENSG00000188803	34.4134	4.45843	0.962044	4.63433	3.5809e-06	SHISA6	388336	3.84424
ENSG00000247317	10.8457	4.33378	0.898479	4.82346	1.41087e-06			3.81819
ENSG00000100427	1093.84	4.4095	0.949467	4.64418	3.41422e-06	MLC1	23209	3.8013
ENSG00000226149	20.4145	4.14181	0.76974	5.38079	7.41592e-08			3.80076
ENSG00000242516	21.7594	4.10064	0.755879	5.425	5.79556e-08	LINC00960	401074	3.76733
ENSG00000125618	105.547	4.19308	0.830825	5.04689	4.49056e-07	PAX8	7849	3.76017
ENSG00000103740	169.408	4.21103	0.845487	4.9806	6.33861e-07	ACSBG1	23205	3.75551
ENSG00000054219	1217.1	-3.71427	0.345195	-10.7599	5.32119e-27	LY75	4065	-3.66583
ENSG00000263155	73.2087	4.14996	0.845184	4.91013	9.10179e-07	MYZAP	100820829	3.6644
ENSG00000264943	29.7701	-3.88724	0.633664	-6.13455	8.5402e-10			-3.65824
ENSG00000242512	15.1171	5.11963	1.28666	3.97901	6.92039e-05	LINC01206	100996490	3.65697
ENSG00000050730	115.624	-3.69233	0.358945	-10.2866	8.09705e-25	TNIP3	79931	-3.63739
ENSG00000144355	214.609	5.99278	1.58922	3.77089	0.000162667	DLX1	1745	3.63607
ENSG00000125285	335.141	4.41384	1.00163	4.40666	1.04977e-05	SOX21	11166	3.63501
ENSG00000198223	15.3934	4.47556	1.03758	4.31346	1.6072e-05	CSF2RA	1438	3.60689
ENSG00000145708	194.238	-3.83731	0.627002	-6.12009	9.35207e-10	CRHBP	1393	-3.60243
ENSG00000222020	6.47175	-4.36615	0.989551	-4.41225	1.023e-05	HDAC4-AS1	101928111	-3.59369
ENSG00000268883	32.509	-3.86289	0.679225	-5.6872	1.29138e-08			-3.56435
ENSG00000169676	13.264	4.04816	0.83963	4.82136	1.42581e-06	DRD5	1816	3.52004
ENSG00000205632	5.51365	5.22287	1.3457	3.88114	0.000103968	LINC01310	100128946	3.51534
ENSG00000254929	152.666	3.5746	0.402818	8.87398	7.05744e-19			3.48707
ENSG00000283294	10.3784	6.50004	1.77073	3.67082	0.000241776			3.48213
ENSG00000254139	11.6846	-4.70472	1.15953	-4.05743	4.96156e-05	LINC03018	286178	-3.48041
ENSG00000279099	5.14893	6.76846	1.85802	3.64284	0.000269645			3.44833
ENSG00000177359	273.363	-3.62603	0.534764	-6.78061	1.19668e-11	OVOS2	144203	-3.44057
ENSG00000203506	7.73282	-4.24458	0.972556	-4.36436	1.27497e-05	RBMS3-AS2	100873978	-3.43522
ENSG00000276410	16.1843	4.40352	1.04755	4.20363	2.62667e-05	H2BC3	3018	3.42182
ENSG00000121594	5.50241	-5.22465	1.36181	-3.83656	0.00012477	CD80	941	-3.4103
ENSG00000131095	15831.4	4.90455	1.2493	3.92584	8.64286e-05	GFAP	2670	3.39681
ENSG00000258743	7.66775	5.56734	1.48329	3.75336	0.000174477	LINC02301	101928599	3.37971
ENSG00000130368	25.9392	7.72757	2.15575	3.58463	0.00033756	MAS1	4142	3.35526
ENSG00000241790	92.4463	7.94034	2.22193	3.57363	0.000352069			3.31928
ENSG00000204291	111.793	4.99343	1.29799	3.84704	0.000119553	COL15A1	1306	3.28968
ENSG00000101057	46.8033	3.98829	0.886664	4.49809	6.85678e-06	MYBL2	4605	3.28344
ENSG00000223508	23.8379	3.73829	0.738357	5.06298	4.12752e-07			3.27824
ENSG00000205927	19.6588	4.72659	1.2057	3.92021	8.84704e-05	OLIG2	10215	3.25824
ENSG00000276368	60.2192	4.07006	0.938455	4.33698	1.44453e-05	H2AC14	8331	3.24335
ENSG00000276076	345.425	-3.43279	0.546557	-6.28076	3.36926e-10	LOC102724652	102724652	-3.17682
ENSG00000160932	222.966	3.3118	0.426058	7.77312	7.65788e-15	LY6E	4061	3.16141
ENSG00000254245	45.8574	4.0259	0.943433	4.26729	1.97864e-05	PCDHGA3	56112	3.13975
ENSG00000186487	440.874	3.396	0.538107	6.31101	2.77215e-10	MYT1L	23040	3.13961
ENSG00000227640	102.198	4.02888	0.945869	4.25945	2.04931e-05	SOX21-AS1	100507533	3.13529
ENSG00000115844	100.738	4.80895	1.2553	3.8309	0.000127675	DLX2	1746	3.13441
ENSG00000124205	262.901	3.95261	0.918092	4.30524	1.66806e-05	EDN3	1908	3.104
ENSG00000228570	29.7582	3.50967	0.659262	5.32363	1.01715e-07	NUTM2E	283008	3.10063
ENSG00000230663	15.8407	4.63158	1.19886	3.86332	0.000111855			3.08134
ENSG00000118322	168.731	3.42551	0.607268	5.64086	1.69206e-08	ATP10B	23120	3.07434
ENSG00000174343	58.6777	3.60054	0.738178	4.8776	1.07383e-06	CHRNA9	55584	3.06759
ENSG00000203756	184.55	-3.12404	0.270267	-11.5591	6.6405e-31	TMEM244	253582	-3.05934
ENSG00000116132	375.133	3.72128	0.813892	4.5722	4.8263e-06	PRRX1	5396	3.05723
ENSG00000120322	106.749	3.17815	0.364269	8.72474	2.66804e-18	PCDHB8	56128	3.05638
ENSG00000197582	19.2607	3.94419	0.926343	4.2578	2.06446e-05			3.05468
ENSG00000217236	163.827	5.38402	1.46901	3.66507	0.000247274	SP9	100131390	3.03666
ENSG00000150893	800.161	3.17817	0.419818	7.57034	3.72243e-14	FREM2	341640	3.00414
ENSG00000181790	142.708	3.20214	0.456924	7.00803	2.41697e-12	ADGRB1	575	2.99236
ENSG00000180483	219.445	-3.08791	0.343468	-8.99038	2.46379e-19	DEFB119	245932	-2.96807
ENSG00000268089	37.1467	4.11533	1.02151	4.02866	5.60959e-05	GABRQ	55879	2.9549
ENSG00000182230	16.9091	4.45328	1.15389	3.85936	0.000113684			2.94944
ENSG00000103241	38.2203	3.6256	0.796715	4.55069	5.3471e-06	FOXF1	2294	2.94927
ENSG00000132692	732.558	3.9197	0.942448	4.15906	3.19567e-05	BCAN	63827	2.938
ENSG00000245466	39.0129	3.19663	0.496991	6.43197	1.25957e-10	TTC9-DT	101928075	2.93393
ENSG00000279500	23.4671	-3.5708	0.772385	-4.62308	3.78087e-06			-2.93066
ENSG00000105357	294.378	3.04723	0.356863	8.53892	1.35483e-17	MYH14	79784	2.90866
ENSG00000250490	13.8349	4.30848	1.10739	3.89067	9.99663e-05	LINC02145	401172	2.90037
ENSG00000186340	193.297	3.19721	0.548496	5.82904	5.57469e-09	THBS2	7058	2.85798
ENSG00000115507	37.0564	4.01042	0.998541	4.01628	5.91239e-05	OTX1	5013	2.85304
ENSG00000182050	765.346	3.4077	0.706065	4.82633	1.39072e-06	MGAT4C	25834	2.84851
ENSG00000079689	263.732	4.25881	1.10217	3.86401	0.000111539	SCGN	10590	2.81991
ENSG00000112038	28.9641	4.20983	1.08395	3.88381	0.000102834	OPRM1	4988	2.81714
ENSG00000138356	41.7508	3.44104	0.745131	4.61803	3.87407e-06	AOX1	316	2.79887
ENSG00000258162	51.8899	-3.17379	0.576941	-5.50106	3.77504e-08			-2.7784
ENSG00000231453	18.1927	7.11888	2.05884	3.45772	0.000544767	LINC01305	285084	2.75586
ENSG00000169291	27.7831	4.51355	1.21195	3.7242	0.000195938	SHE	126669	2.72291
ENSG00000197083	23.0512	4.65338	1.26247	3.68594	0.000227857	ZNF300P1	134466	2.71969
ENSG00000232006	38.2291	-3.03085	0.510831	-5.93318	2.97126e-09			-2.6983
ENSG00000225725	6.9948	5.08323	1.41597	3.58993	0.000330764	FAM66E	100132103	2.69224
ENSG00000224597	369.282	3.00943	0.502207	5.9924	2.06772e-09	SVIL-AS1	102724316	2.68406
ENSG00000106991	25.54	3.68165	0.89998	4.09081	4.29861e-05	ENG	2022	2.66497
ENSG00000267506	2058.62	-2.80866	0.338616	-8.29452	1.09022e-16			-2.64862
ENSG00000130287	2273.83	3.68578	0.905729	4.06941	4.71329e-05	NCAN	1463	2.64718
ENSG00000249436	7.67225	6.15546	1.77585	3.4662	0.000527875	LNCBRM	100996645	2.64623
ENSG00000229743	13.1746	4.56478	1.24379	3.67006	0.000242495	LINC01159	102682016	2.63562
ENSG00000236197	32.1479	3.75687	0.939547	3.9986	6.37192e-05			2.6286
ENSG00000152128	52.2653	3.1459	0.636586	4.94184	7.73906e-07	TMEM163	81615	2.62392
ENSG00000144285	1400.09	3.44278	0.802021	4.29263	1.76567e-05	SCN1A	6323	2.62258
ENSG00000181126	102.799	-2.81979	0.407004	-6.92816	4.26356e-12	HLA-V	352962	-2.58331
ENSG00000185942	122.713	3.18444	0.678316	4.69463	2.67084e-06	NKAIN3	286183	2.58284
ENSG00000075218	29.6575	3.64303	0.904334	4.02842	5.61536e-05	GTSE1	51512	2.57111
ENSG00000043591	61.0912	3.03795	0.592117	5.13065	2.88742e-07	ADRB1	153	2.56686
ENSG00000165409	136.198	-2.86693	0.470529	-6.09298	1.10826e-09	TSHR	7253	-2.55326
ENSG00000227827	84.1548	2.8594	0.476207	6.00454	1.91873e-09	PKD1P2	283955	2.53566
ENSG00000188219	1015.47	-3.10598	0.655098	-4.74125	2.12406e-06	POTEE	445582	-2.52603
ENSG00000173612	5.94802	5.91185	1.71619	3.44475	0.000571598	GPRC6A	222545	2.5208
ENSG00000274508	92.2365	-2.81776	0.455155	-6.19076	5.9876e-10			-2.516
ENSG00000198739	178.803	3.00779	0.600234	5.01103	5.41393e-07	LRRTM3	347731	2.51059
ENSG00000144354	185.383	3.06531	0.642653	4.76979	1.84422e-06	CDCA7	83879	2.49788
ENSG00000119121	761.452	-2.62799	0.287126	-9.15275	5.55003e-20	TRPM6	140803	-2.49761
ENSG00000183908	153.738	5.01522	1.42198	3.52692	0.000420418	LRRC55	219527	2.49437
ENSG00000198576	144.898	2.59225	0.283636	9.13934	6.28322e-20	ARC	23237	2.46218
ENSG00000145681	53.3963	4.68344	1.31245	3.56849	0.000359051	HAPLN1	1404	2.46071
ENSG00000169618	31.8942	3.82312	1.00165	3.81684	0.000135174	PROKR1	10887	2.44481
ENSG00000147588	1830.84	4.45734	1.23675	3.60409	0.00031325	PMP2	5375	2.43504
ENSG00000004468	183.459	4.18176	1.13977	3.66896	0.000243536	CD38	952	2.42142
ENSG00000260534	55.5605	7.40099	2.19792	3.36726	0.000759184			2.41262
ENSG00000187715	83.6324	2.6969	0.428897	6.288	3.21589e-10	KBTBD12	166348	2.4109
ENSG00000130600	2388.78	-2.62691	0.382416	-6.86924	6.45458e-12	H19	283120	-2.39249
ENSG00000240801	145.12	-2.54445	0.309192	-8.22935	1.88237e-16			-2.38553
ENSG00000284620	38.2639	5.3688	1.5581	3.44574	0.000569508			2.38513
ENSG00000119125	108.285	3.0473	0.677964	4.49478	6.96421e-06	GDA	9615	2.38507
ENSG00000214106	56.771	2.95957	0.632219	4.68125	2.85132e-06			2.37705
ENSG00000253824	27.8233	-2.98031	0.644701	-4.62278	3.78635e-06			-2.37572
ENSG00000224144	553.111	-2.64982	0.423223	-6.26104	3.82416e-10			-2.365
ENSG00000163191	48.6774	2.92606	0.621175	4.71052	2.47086e-06	S100A11	6282	2.35744
ENSG00000198028	58.5349	2.82376	0.55815	5.05914	4.21145e-07	ZNF560	147741	2.35563
ENSG00000186297	163.609	2.94216	0.632594	4.65095	3.30411e-06	GABRA5	2558	2.35271
ENSG00000259905	28.592	3.47787	0.883486	3.93654	8.26664e-05	PWRN1	791114	2.35255
ENSG00000136244	7.30026	5.6175	1.64618	3.41244	0.000643842	IL6	3569	2.35025
ENSG00000153898	12.8995	4.29933	1.1939	3.60109	0.000316885	MCOLN2	255231	2.35016
ENSG00000267532	53.04	3.718	0.980013	3.79383	0.000148342	MIR497HG	100506755	2.34413
ENSG00000187122	230.757	2.76597	0.533558	5.18401	2.1716e-07	SLIT1	6585	2.32966
ENSG00000149633	46.7901	3.00835	0.679426	4.42778	9.52063e-06	KIAA1755	85449	2.32528
ENSG00000239911	19.0926	2.94043	0.661714	4.44365	8.84439e-06			2.27758
ENSG00000176681	556.373	-2.40071	0.264807	-9.06589	1.23594e-19	LRRC37A	9884	-2.27722
ENSG00000233178	60.5377	-2.60156	0.448176	-5.80478	6.44517e-09			-2.27565
ENSG00000168539	16.5178	3.71693	0.993356	3.74179	0.000182711	CHRM1	1128	2.27079
ENSG00000272693	36.9371	4.38799	1.23901	3.54154	0.000397803	LINC03006	441242	2.26688
ENSG00000274642	32.4896	2.57447	0.43388	5.9336	2.96362e-09			2.26601
ENSG00000048540	1473.88	3.12022	0.753575	4.14056	3.46466e-05	LMO3	55885	2.26107
ENSG00000124334	116.73	-3.19157	0.786527	-4.0578	4.95375e-05	IL9R	3581	-2.25538
ENSG00000234373	7.69075	-4.24522	1.19019	-3.56685	0.000361297			-2.25432
ENSG00000236682	78.1869	-2.53196	0.409249	-6.18685	6.13802e-10	MAP3K2-DT	100506922	-2.25324
ENSG00000180178	719.696	3.49978	0.915462	3.82297	0.000131854			2.24196
ENSG00000248632	84.9737	3.01119	0.709285	4.24539	2.18215e-05			2.24129
ENSG00000250120	694.832	2.44705	0.350718	6.97728	3.00955e-12	PCDHA10	56139	2.23573
ENSG00000204961	170.888	2.62644	0.501255	5.23974	1.60803e-07	PCDHA9	9752	2.22159
ENSG00000186732	196.258	2.38025	0.310556	7.66447	1.79566e-14	MPPED1	758	2.2107
ENSG00000173083	48.443	3.33043	0.855593	3.89254	9.91988e-05	HPSE	10855	2.208
ENSG00000249261	67.6469	-2.60503	0.49801	-5.23088	1.68703e-07			-2.2027
ENSG00000221947	716.101	-2.39989	0.339797	-7.06271	1.63292e-12	XKR9	389668	-2.19889
ENSG00000163661	125.078	2.75059	0.591921	4.64689	3.36969e-06	PTX3	5806	2.19687
ENSG00000189431	75.3755	2.51338	0.436494	5.75812	8.50543e-09	RASSF10	644943	2.19555
ENSG00000060709	179.087	2.56942	0.477976	5.37562	7.63187e-08	RIMBP2	23504	2.19503
ENSG00000285090	6.72749	3.09126	0.760874	4.06278	4.8492e-05			2.18846
ENSG00000112414	29.2228	3.4836	0.920276	3.78539	0.00015347	ADGRG6	57211	2.18729
ENSG00000102468	102.746	2.90958	0.681476	4.26952	1.9589e-05	HTR2A	3356	2.17861
ENSG00000058085	9.1465	3.75664	1.02777	3.65514	0.000257046	LAMC2	3918	2.1645
ENSG00000065361	72.8906	3.30657	0.857402	3.85649	0.000115025	ERBB3	2065	2.15689
ENSG00000119866	810.487	2.50664	0.458894	5.46236	4.69857e-08	BCL11A	53335	2.15553
ENSG00000121933	5.94986	-4.93215	1.44814	-3.40584	0.000659611	TMIGD3	57413	-2.147
ENSG00000163046	78.1478	2.93072	0.70318	4.16782	3.07531e-05	ANKRD30BL	554226	2.14187
ENSG00000272812	15.459	2.94178	0.708921	4.14965	3.32978e-05			2.13947
ENSG00000081052	1626.45	-2.31621	0.319689	-7.2452	4.31816e-13	COL4A4	1286	-2.13497
ENSG00000151617	57.9112	3.17415	0.81168	3.9106	9.20678e-05	EDNRA	1909	2.12466
ENSG00000187135	49.6044	2.66125	0.575428	4.62482	3.74931e-06	VSTM2B	342865	2.1232
ENSG00000128482	66.8599	2.53289	0.501142	5.05424	4.32113e-07	RNF112	7732	2.11691
ENSG00000248144	25.2391	3.45311	0.922794	3.74202	0.000182547	ADH1C	126	2.11678
ENSG00000259969	114.771	2.2891	0.316889	7.22367	5.06048e-13			2.11037
ENSG00000226674	20.4976	-3.85604	1.07462	-3.58827	0.000332883	TEX41	401014	-2.10724
ENSG00000204071	14.1551	3.9364	1.10458	3.56371	0.000365644	TCEAL6	158931	2.1032
ENSG00000172403	187.825	2.75534	0.633966	4.3462	1.38519e-05	SYNPO2	171024	2.10148
ENSG00000262209	29.1852	2.55013	0.5233	4.87318	1.09817e-06	PCDHGB3	56102	2.09715
ENSG00000285819	29.9535	-3.50677	0.947242	-3.70208	0.000213837			-2.09618
ENSG00000152207	84.1313	2.90188	0.705299	4.11441	3.88178e-05	CYSLTR2	57105	2.09261
ENSG00000077279	2231.43	2.62038	0.57516	4.55591	5.21599e-06	DCX	1641	2.07465
ENSG00000077943	21.7349	3.06843	0.78495	3.90908	9.26464e-05	ITGA8	8516	2.05816
ENSG00000187791	49.6562	-2.36869	0.428392	-5.52926	3.21578e-08	FAM205C	100129969	-2.05395
ENSG00000038427	3524.21	2.57502	0.566738	4.54358	5.53057e-06	VCAN	1462	2.03915
ENSG00000156265	52.8732	-2.37003	0.440163	-5.38443	7.26743e-08	MAP3K7CL	56911	-2.03847
ENSG00000227124	439.065	3.1636	0.827893	3.82126	0.000132769	ZNF717	100131827	2.03699
ENSG00000120075	94.2301	4.29221	1.24488	3.4479	0.000564953	HOXB5	3215	2.02891
ENSG00000279672	81.6435	-2.17986	0.291392	-7.48083	7.38552e-14			-2.02694
ENSG00000124772	119.746	2.34173	0.429353	5.45411	4.92198e-08	CPNE5	57699	2.02475
ENSG00000258713	153.43	-2.23903	0.348422	-6.42619	1.3084e-10	C20orf141	128653	-2.0245
ENSG00000244693	85.2818	-2.51486	0.540942	-4.64904	3.33478e-06			-2.02345
ENSG00000085563	149.528	2.24777	0.367232	6.12085	9.30773e-10	ABCB1	5243	2.01093
ENSG00000226686	21.0779	2.96415	0.755498	3.92344	8.72922e-05	LINC01535	101927667	2.00709
ENSG00000145451	121.479	2.39206	0.476266	5.02253	5.09964e-07	GLRA3	8001	2.00597
ENSG00000274750	2924.09	2.26288	0.387815	5.83496	5.3802e-09	H3C6	8353	2.00047
ENSG00000279839	11.3119	3.55527	0.984607	3.61085	0.000305197			1.99668
ENSG00000283267	13.986	3.11561	0.818634	3.80587	0.000141308	FAM237B	107986818	1.9955
ENSG00000182968	101.465	4.06612	1.17079	3.47297	0.000514738	SOX1	6656	1.99238
ENSG00000182963	382.023	2.34058	0.459526	5.09347	3.51577e-07	GJC1	10052	1.9787
ENSG00000198797	424.226	2.38451	0.488722	4.87908	1.06584e-06	BRINP2	57795	1.97709
ENSG00000171951	1721.87	2.36992	0.48011	4.93621	7.96543e-07	SCG2	7857	1.9762
ENSG00000225178	303.532	-2.08013	0.248752	-8.36228	6.1518e-17			-1.96775
ENSG00000226306	75.1045	-2.3454	0.470312	-4.9869	6.13555e-07	NPY6R	4888	-1.96654
ENSG00000167178	257.15	2.58894	0.604524	4.28261	1.84716e-05	ISLR2	57611	1.96581
ENSG00000171126	158.468	2.29616	0.438951	5.23101	1.68582e-07	KCNG3	170850	1.96413
ENSG00000162490	168.868	3.19333	0.856048	3.73031	0.000191243	DRAXIN	374946	1.96219
ENSG00000229847	159.33	2.64857	0.635207	4.16962	3.05113e-05	EMX2OS	196047	1.95792
ENSG00000179598	80.5159	2.23266	0.403807	5.52904	3.21994e-08	PLD6	201164	1.94922
ENSG00000100095	509.252	3.01982	0.792336	3.81129	0.000138246	SEZ6L	23544	1.94812
ENSG00000186314	9197.32	-2.0143	0.19222	-10.4792	1.07669e-25	PRELID2	153768	-1.94654
ENSG00000165084	165.918	2.34433	0.48876	4.79648	1.61476e-06	C8orf34	116328	1.93423
ENSG00000226053	7.3338	4.28668	1.26081	3.39995	0.000673975	LINC01776	729987	1.92718
ENSG00000274956	1116.63	2.65192	0.649543	4.08274	4.45081e-05			1.91954
ENSG00000198826	307.172	2.15984	0.371106	5.82002	5.88406e-09	ARHGAP11A	9824	1.91869
ENSG00000122176	19.0043	2.71228	0.67596	4.01248	6.00844e-05	FMOD	2331	1.91796
ENSG00000144730	1314.45	2.29644	0.469413	4.89216	9.97338e-07	IL17RD	54756	1.91687
ENSG00000240708	11.7962	3.79978	1.08882	3.48982	0.000483338			1.91644
ENSG00000249731	13.3804	-3.00848	0.795839	-3.78026	0.000156667			-1.91483
ENSG00000267123	49.1914	-2.23242	0.428722	-5.20715	1.91758e-07	SCAT1	101928710	-1.91432
ENSG00000256943	9.36968	-4.65944	1.39428	-3.34183	0.000832285			-1.91262
ENSG00000224272	29.6261	2.47153	0.570849	4.32957	1.49401e-05	LOC124905349	124905349	1.90721
ENSG00000076770	89.9268	2.46658	0.569192	4.33348	1.46771e-05	MBNL3	55796	1.90533
ENSG00000253537	57.6612	2.61111	0.637137	4.09819	4.16386e-05	PCDHGA7	56108	1.90288
ENSG00000183831	798.834	-1.96914	0.19215	-10.2479	1.20927e-24	ANKRD45	339416	-1.90193
ENSG00000164344	72.0106	-2.21843	0.428344	-5.17909	2.2297e-07	KLKB1	3818	-1.90075
ENSG00000146001	121.886	2.28396	0.472409	4.83471	1.33339e-06	PCDHB18P	54660	1.89883
ENSG00000165973	84.9365	2.63301	0.649368	4.05472	5.0194e-05	NELL1	4745	1.89462
ENSG00000137868	513.881	2.02497	0.270675	7.4812	7.36456e-14	STRA6	64220	1.89389
ENSG00000236049	122.754	-2.28727	0.4803	-4.76217	1.91521e-06	LINC01920	101929260	-1.8887
ENSG00000174145	91.0443	2.4774	0.584503	4.23847	2.25046e-05	NWD2	57495	1.88014
ENSG00000087495	143.371	2.24697	0.465053	4.83165	1.35406e-06	PHACTR3	116154	1.87272
ENSG00000279041	28.3531	3.27439	0.905722	3.61523	0.000300079			1.87144
ENSG00000177112	31.8507	-2.25394	0.470268	-4.79288	1.64406e-06	IRAG1-AS1	100129827	-1.87114
ENSG00000081842	245.546	2.05344	0.322043	6.37629	1.81429e-10	PCDHA6	56142	1.87065
ENSG00000089225	57.0966	-3.05875	0.827054	-3.69836	0.000216994	TBX5	6910	-1.86273
ENSG00000275552	168.488	-1.9698	0.247433	-7.96095	1.70724e-15			-1.8604
ENSG00000236841	97.2243	-2.37252	0.54183	-4.37871	1.19386e-05	LOC101929532	101929532	-1.85954
ENSG00000139370	504.909	-3.66456	1.05086	-3.4872	0.000488105	SLC15A4	121260	-1.85847
ENSG00000143001	41.5607	-2.20637	0.448959	-4.91441	8.90486e-07	TMEM61	199964	-1.8572
ENSG00000182902	56.3222	2.41314	0.563208	4.28463	1.83042e-05	SLC25A18	83733	1.85654
ENSG00000117281	13.9467	-3.22562	0.89092	-3.62054	0.000293983	CD160	11126	-1.85585
ENSG00000251634	598.646	2.03605	0.320225	6.35819	2.04148e-10			1.85565
ENSG00000204962	82.4136	2.10572	0.382553	5.5044	3.70429e-08	PCDHA8	56140	1.85113
ENSG00000188488	233.825	3.13452	0.859088	3.64866	0.000263611	SERPINA5	5104	1.8464
ENSG00000174640	9.68698	4.39111	1.31261	3.34533	0.000821861	SLCO2A1	6578	1.84497
ENSG00000165899	33.4334	2.76295	0.717395	3.85136	0.000117461	OTOGL	283310	1.84472
ENSG00000250592	2098.94	-2.05489	0.348676	-5.8934	3.78318e-09			-1.84251
ENSG00000114124	1032.53	-1.97417	0.275718	-7.16011	8.06116e-13	GRK7	131890	-1.83964
ENSG00000187479	164.038	2.56407	0.638174	4.01782	5.87388e-05	C11orf96	387763	1.83735
ENSG00000204091	379.218	-1.99724	0.301636	-6.62134	3.5595e-11	TDRG1	732253	-1.83709
ENSG00000035499	77.6862	2.33021	0.53167	4.38282	1.17154e-05	DEPDC1B	55789	1.83415
ENSG00000236256	42.1811	-2.20094	0.459746	-4.7873	1.69044e-06	DIAPH2-AS1	10824	-1.83399
ENSG00000183662	40.9008	2.48281	0.606547	4.09336	4.25171e-05	TAFA1	407738	1.8267
ENSG00000261617	98.122	1.98279	0.303351	6.5363	6.30589e-11	LINC02177	101927009	1.82135
ENSG00000254447	115.985	-2.12071	0.418622	-5.06593	4.06414e-07			-1.81692
ENSG00000262202	515.998	1.95539	0.280591	6.9688	3.19653e-12			1.81684
ENSG00000172014	60.3659	-2.26144	0.512167	-4.41543	1.0081e-05	ANKRD20A5P	440482	-1.79952
ENSG00000214401	64.8058	-1.99957	0.341852	-5.84923	4.93866e-09	KANSL1-AS1	644246	-1.79657
ENSG00000134765	600.022	-1.98694	0.33093	-6.00411	1.92381e-09	DSC1	1823	-1.79647
ENSG00000164741	278.284	2.33615	0.551437	4.23648	2.2705e-05	DLC1	10395	1.79476
ENSG00000226259	413.111	-1.96687	0.320585	-6.13523	8.5035e-10			-1.78816
ENSG00000162670	420.674	3.45072	0.987638	3.49391	0.000476007	BRINP3	339479	1.7857
ENSG00000237457	10.1443	5.0635	1.55866	3.24862	0.00115968			1.78225
ENSG00000218839	1028.65	-1.90565	0.2683	-7.10268	1.22362e-12	FAM138C	654835	-1.77983
ENSG00000123612	72.9497	2.21313	0.497979	4.44422	8.82101e-06	ACVR1C	130399	1.77602
ENSG00000270084	18.8035	-2.1889	0.48602	-4.50372	6.67735e-06			-1.77373
ENSG00000274331	9.4744	5.10366	1.57432	3.24181	0.00118772			1.77289
ENSG00000162745	35.5506	2.41316	0.595617	4.05153	5.08839e-05	OLFML2B	25903	1.77016
ENSG00000117318	477.475	2.094	0.433202	4.83378	1.33967e-06	ID3	3399	1.76797
ENSG00000259024	159.645	-1.99259	0.360945	-5.52047	3.38086e-08	TVP23C-CDRT4	100533496	-1.7675
ENSG00000237773	67.5246	-2.03418	0.395092	-5.14862	2.62411e-07	LOC101927609	101927609	-1.76432
ENSG00000134363	38.8911	3.22264	0.909763	3.54229	0.00039667	FST	10468	1.76108
ENSG00000122862	36.519	3.91438	1.16107	3.37135	0.000748016	SRGN	5552	1.7514
ENSG00000276256	353.139	-1.83559	0.222446	-8.25181	1.56009e-16	LOC389831	389831	-1.7493
ENSG00000262576	41.0102	2.18452	0.497468	4.39127	1.12689e-05	PCDHGA4	56111	1.74577
ENSG00000278530	194.03	-1.91182	0.314435	-6.08018	1.20047e-09	CHMP1B2P	101060146	-1.74144
ENSG00000204642	137.767	-2.10387	0.456744	-4.60625	4.1e-06	HLA-F	3134	-1.73851
ENSG00000184923	77.1239	-2.13309	0.473733	-4.50272	6.70898e-06	NUTM2A	728118	-1.73783
ENSG00000211448	3028.6	-1.91842	0.325763	-5.88899	3.88565e-09	DIO2	1734	-1.73585
ENSG00000013588	212.417	1.99839	0.391224	5.10805	3.25498e-07	GPRC5A	9052	1.73433
ENSG00000164626	69.8461	3.06533	0.858307	3.57136	0.00035513	KCNK5	8645	1.73296
ENSG00000162849	169.037	2.26651	0.543483	4.17035	3.04136e-05	KIF26B	55083	1.73275
ENSG00000256875	50.2615	-2.00608	0.398235	-5.03743	4.7182e-07			-1.7322
ENSG00000050767	301.631	2.03495	0.42042	4.84027	1.29665e-06	COL23A1	91522	1.7283
ENSG00000102034	68.5232	2.17627	0.503255	4.32439	1.52954e-05	ELF4	2000	1.72422
ENSG00000231793	43.3677	-2.13012	0.479275	-4.44447	8.81083e-06			-1.72381
ENSG00000146072	355.216	1.86756	0.289679	6.447	1.14086e-10	TNFRSF21	27242	1.72333
ENSG00000132329	71.2267	2.5012	0.64788	3.86059	0.000113115	RAMP1	10267	1.721
ENSG00000118596	930.315	1.97636	0.388067	5.09283	3.52761e-07	SLC16A7	9194	1.71693
ENSG00000111913	458.011	2.11318	0.475277	4.44621	8.73994e-06	RIPOR2	9750	1.7135
ENSG00000268278	18.8343	-2.17896	0.511224	-4.26224	2.02389e-05			-1.70936
ENSG00000094963	332.977	-1.98803	0.406829	-4.88664	1.02574e-06	FMO2	2327	-1.70179
ENSG00000006740	266.245	1.94709	0.379671	5.12836	2.92276e-07	ARHGAP44	9912	1.69943
ENSG00000196639	41.3409	2.97137	0.831778	3.57231	0.000353843	HRH1	3269	1.69761
ENSG00000167779	274.442	2.11757	0.485698	4.35985	1.30154e-05	IGFBP6	3489	1.69702
ENSG00000250337	61.3862	1.9581	0.390069	5.01988	5.17046e-07	PURPL	643401	1.69614
ENSG00000117601	7.27911	3.28972	0.948506	3.46832	0.000523725	SERPINC1	462	1.69229
ENSG00000172716	211.657	3.41076	0.993192	3.43414	0.000594431	SLFN11	91607	1.68715
ENSG00000253716	116.771	1.83206	0.296181	6.18559	6.18709e-10	MINCR	100507316	1.68287
ENSG00000238083	1393	-1.73276	0.172375	-10.0523	8.97809e-24	LRRC37A2	474170	-1.68187
ENSG00000172985	185.068	2.25161	0.556256	4.0478	5.1702e-05	SH3RF3	344558	1.68125
ENSG00000204963	134.327	1.89929	0.3673	5.17095	2.32906e-07	PCDHA7	56141	1.66868
ENSG00000223865	172.565	1.82011	0.300154	6.06391	1.32847e-09	HLA-DPB1	3115	1.66747
ENSG00000074410	671.238	1.95393	0.411555	4.74767	2.0577e-06	CA12	771	1.66018
ENSG00000170017	607.107	1.87031	0.351729	5.31749	1.05208e-07	ALCAM	214	1.65978
ENSG00000175592	5.96787	5.03916	1.57664	3.19613	0.00139283	FOSL1	8061	1.65326
ENSG00000237949	195.605	-1.92487	0.397974	-4.83666	1.32036e-06	LOC102724768	102724768	-1.65162
ENSG00000166923	638.742	-2.00227	0.44767	-4.47264	7.72601e-06	GREM1	26585	-1.6482
ENSG00000149972	335.834	1.95503	0.422008	4.6327	3.60935e-06	CNTN5	53942	1.64432
ENSG00000241690	99.1884	-2.2565	0.571481	-3.94851	7.86393e-05			-1.64387
ENSG00000167244	2103.62	-1.73092	0.228676	-7.56932	3.75174e-14	IGF2	3481	-1.64294
ENSG00000214273	34.3595	-1.97392	0.435583	-4.53167	5.85186e-06			-1.64044
ENSG00000104938	9.6691	-3.24054	0.941925	-3.44033	0.000580998	CLEC4M	10332	-1.63952
ENSG00000178222	112.631	-1.85923	0.359972	-5.16493	2.40534e-07	RNF212	285498	-1.63874
ENSG00000165462	30.5833	-2.55744	0.693322	-3.68867	0.000225427	PHOX2A	401	-1.63582
ENSG00000231995	59.1741	-1.81974	0.332847	-5.46719	4.57219e-08	RPL7AP76	643630	-1.63268
ENSG00000170370	21.8291	3.29227	0.962238	3.42148	0.000622817	EMX2	2018	1.6314
ENSG00000204516	28.0989	2.76152	0.770379	3.58463	0.00033756	MICB	4277	1.63108
ENSG00000203811	507.637	3.71801	1.1151	3.33422	0.000855375	H3C14	126961	1.62979
ENSG00000112902	2815.16	2.28412	0.587883	3.88532	0.000102193	SEMA5A	9037	1.62921
ENSG00000129514	9.46898	4.10622	1.25404	3.27439	0.00105889	FOXA1	3169	1.62765
ENSG00000197728	3475.43	-1.81107	0.329849	-5.49059	4.00592e-08	RPS26	6231	-1.62763
ENSG00000163032	348.695	2.14731	0.531628	4.03912	5.36528e-05	VSNL1	7447	1.62185
ENSG00000160588	77.387	1.92136	0.416544	4.61262	3.97632e-06	MPZL3	196264	1.61867
ENSG00000117228	268.339	1.84155	0.364049	5.05852	4.22529e-07	GBP1	2633	1.61607
ENSG00000163735	23.1912	2.03728	0.481925	4.22738	2.36425e-05	CXCL5	6374	1.616
ENSG00000105926	5305.38	-1.7151	0.247837	-6.92027	4.50787e-12	PALS2	51678	-1.61283
ENSG00000248893	496.679	1.77621	0.316587	5.6105	2.01743e-08	FAM138E	100124412	1.60829
ENSG00000171476	1367.32	1.96236	0.448738	4.37305	1.22522e-05	HOPX	84525	1.60331
ENSG00000182836	413.547	1.91194	0.42326	4.51717	6.2672e-06	PLCXD3	345557	1.59724
ENSG00000260135	108.102	-1.76745	0.322145	-5.48649	4.10002e-08			-1.59377
ENSG00000091664	207.464	2.3688	0.632746	3.74369	0.00018134	SLC17A6	57084	1.593
ENSG00000198825	3309.97	1.62951	0.153539	10.613	2.59192e-26	INPP5F	22876	1.59055
ENSG00000183439	47.8714	2.80106	0.794602	3.52511	0.000423307	TRIM61	391712	1.58968
ENSG00000164694	25.2919	3.23507	0.95069	3.40287	0.000666822	FNDC1	84624	1.58949
ENSG00000018625	2946.19	2.00003	0.47777	4.18617	2.83701e-05	ATP1A2	477	1.58323
ENSG00000271860	185.478	3.40706	1.01381	3.36066	0.000777573	LOC101927314	101927314	1.58217
ENSG00000204172	159.528	1.64448	0.196265	8.3789	5.34255e-17	AGAP9	642517	1.58112
ENSG00000116299	109.584	1.95015	0.453967	4.2958	1.74061e-05	ELAPOR1	57535	1.57933
ENSG00000198216	243.223	2.07205	0.513788	4.03289	5.50951e-05	CACNA1E	777	1.57885
ENSG00000203666	361.321	1.64902	0.211059	7.81307	5.58099e-15	EFCAB2	84288	1.57589
ENSG00000179242	279.083	1.69318	0.271194	6.24344	4.28039e-10	CDH4	1002	1.57204
ENSG00000082482	132.304	2.47373	0.678616	3.64526	0.000267121	KCNK2	3776	1.57203
ENSG00000226070	20.8797	-1.87484	0.415876	-4.50816	6.53921e-06	LINC00951	401260	-1.57117
ENSG00000150540	258.572	2.19726	0.571164	3.84699	0.000119578	HNMT	3176	1.5696
ENSG00000136997	80.8859	1.8666	0.413842	4.51042	6.46995e-06	MYC	4609	1.56605
ENSG00000137033	1118.54	2.02557	0.49744	4.072	4.66117e-05	IL33	90865	1.56562
ENSG00000146122	365.506	2.05283	0.510448	4.02162	5.78001e-05	DAAM2	23500	1.5646
ENSG00000125968	1194.76	2.30555	0.617724	3.73233	0.000189715	ID1	3397	1.55945
ENSG00000168743	150.535	2.91885	0.84488	3.45475	0.000550809	NPNT	255743	1.55582
ENSG00000074181	372.602	1.7559	0.349218	5.02808	4.95427e-07	NOTCH3	4854	1.55032
ENSG00000092820	1555.29	1.76397	0.356532	4.94758	7.51421e-07	EZR	7430	1.54879
ENSG00000105929	89.7108	-1.63739	0.234681	-6.97708	3.01368e-12	ATP6V0A4	50617	-1.54777
ENSG00000250049	9.66931	3.75792	1.1466	3.27743	0.00104756			1.54748
ENSG00000100058	282.492	1.82825	0.401252	4.55637	5.20453e-06	CRYBB2P1	1416	1.54734
ENSG00000137878	56.2943	2.84087	0.819205	3.46783	0.000524675	GCOM1	145781	1.54579
ENSG00000138759	396.594	1.8093	0.390223	4.63657	3.54232e-06	FRAS1	80144	1.54567
ENSG00000177791	120.067	-1.73659	0.338424	-5.13141	2.87576e-07	MYOZ1	58529	-1.54468
ENSG00000183090	140.18	2.20259	0.581824	3.78566	0.000153302	FREM3	166752	1.54268
ENSG00000235145	18.174	2.57521	0.724558	3.55419	0.000379149	RPSAP16	100270872	1.53956
ENSG00000253366	143.582	2.34347	0.639399	3.66511	0.000247231			1.5347
ENSG00000214425	1414.77	1.64132	0.258771	6.34273	2.25734e-10			1.53248
ENSG00000106366	131.798	1.99693	0.497305	4.0155	5.93199e-05	SERPINE1	5054	1.53194
ENSG00000171848	119.883	2.23157	0.597505	3.73481	0.000187855	RRM2	6241	1.52918
ENSG00000205704	50.6129	2.07384	0.533021	3.89072	9.99457e-05	SMIM45	339674	1.5279
ENSG00000147127	289.978	-1.64851	0.275369	-5.98655	2.14342e-09	RAB41	347517	-1.525
ENSG00000213667	19.2363	-1.91375	0.460879	-4.15238	3.29028e-05			-1.52323
ENSG00000146005	284.86	1.93738	0.473272	4.09359	4.24751e-05	PSD2	84249	1.52155
ENSG00000270074	60.8963	1.74011	0.359972	4.83401	1.33809e-06			1.51997
ENSG00000279114	91.6566	1.83985	0.423793	4.34139	1.41585e-05			1.51883
ENSG00000260042	114.523	-1.60575	0.23323	-6.88485	5.78493e-12			-1.51814
ENSG00000285846	71.0215	-1.91073	0.462282	-4.13325	3.57676e-05			-1.51652
ENSG00000137726	582.731	2.51703	0.709246	3.54888	0.000386875	FXYD6	53826	1.51572
ENSG00000033122	647.212	2.01199	0.511365	3.93455	8.33543e-05	LRRC7	57554	1.51256
ENSG00000256463	156.323	2.39619	0.665872	3.59858	0.000319961	SALL3	27164	1.51056
ENSG00000148154	11378.7	-1.56235	0.181323	-8.61641	6.90845e-18	UGCG	7357	-1.50986
ENSG00000021355	724.868	-1.58021	0.215386	-7.33665	2.19014e-13	SERPINB1	1992	-1.50601
ENSG00000178852	395.5	-1.64377	0.291144	-5.64591	1.64311e-08	EFCAB13	124989	-1.50545
ENSG00000120729	280.452	-1.71165	0.349852	-4.89249	9.95674e-07	MYOT	9499	-1.50499
ENSG00000147408	217.416	1.77498	0.394447	4.49991	6.79809e-06	CSGALNACT1	55790	1.50257
ENSG00000144596	184.966	2.74153	0.793728	3.454	0.000552339	GRIP2	80852	1.50256
ENSG00000164796	204.779	1.86565	0.446056	4.18253	2.88281e-05	CSMD3	114788	1.50144
ENSG00000205336	317.713	2.05368	0.53416	3.84469	0.000120704	ADGRG1	9289	1.49918
ENSG00000178726	9.46727	2.22859	0.605161	3.68264	0.00023083	THBD	7056	1.49907
ENSG00000106069	23093.1	-1.60173	0.253375	-6.32156	2.58944e-10	CHN2	1124	-1.49849
ENSG00000198010	315.857	1.94525	0.486496	3.99849	6.3747e-05	DLGAP2	9228	1.4979
ENSG00000187553	322.079	-1.98202	0.50361	-3.93562	8.29831e-05	CYP26C1	340665	-1.49706
ENSG00000101977	937.678	-1.59058	0.241653	-6.5821	4.63858e-11	MCF2	4168	-1.497
ENSG00000049130	847.798	2.40245	0.672269	3.57364	0.000352056	KITLG	4254	1.49519
ENSG00000068078	549.243	1.93619	0.484003	4.00038	6.32413e-05	FGFR3	2261	1.49344
ENSG00000110777	286.874	-1.68554	0.339406	-4.96615	6.82961e-07	POU2AF1	5450	-1.49236
ENSG00000153048	292.083	1.67697	0.335576	4.99729	5.81409e-07	CARHSP1	23589	1.48862
ENSG00000271811	11.1011	3.54785	1.0849	3.27022	0.00107466			1.4862
ENSG00000129195	114.056	2.11002	0.562117	3.75369	0.00017425	PIMREG	54478	1.48519
ENSG00000132481	187.155	2.05415	0.53921	3.80955	0.00013922	TRIM47	91107	1.48456
ENSG00000228960	17.2429	2.85273	0.837866	3.40476	0.000662234			1.48381
ENSG00000198336	5197.34	-1.62526	0.295837	-5.49377	3.93433e-08	MYL4	4635	-1.48254
ENSG00000265485	35.2533	-2.4069	0.677781	-3.55114	0.000383568	LINC01915	729950	-1.48045
ENSG00000272505	77.3806	1.80909	0.428297	4.22392	2.4009e-05			1.47542
ENSG00000169031	2374.22	-1.57596	0.251238	-6.27276	3.54695e-10	COL4A3	1285	-1.47513
ENSG00000233013	134.839	2.37406	0.668715	3.55017	0.000384977			1.46865
ENSG00000182631	19.3215	-2.14968	0.583148	-3.68634	0.000227504	RXFP3	51289	-1.46837
ENSG00000168490	132.989	1.82308	0.439104	4.15181	3.29853e-05	PHYHIP	9796	1.46801
ENSG00000171533	9139.52	-1.53919	0.212677	-7.23723	4.57947e-13	MAP6	4135	-1.46784
ENSG00000139053	21073.4	-1.54118	0.216156	-7.12994	1.00416e-12	PDE6H	5149	-1.46742
ENSG00000113924	103.501	1.95026	0.500169	3.89921	9.6508e-05	HGD	3081	1.46736
ENSG00000157456	113.796	2.03517	0.53751	3.7863	0.000152909	CCNB2	9133	1.4654
ENSG00000070159	1014.07	-1.56757	0.255229	-6.14183	8.15782e-10	PTPN3	5774	-1.46364
ENSG00000261460	967.859	-1.5634	0.251172	-6.22443	4.8331e-10			-1.46292
ENSG00000107147	38.0618	2.00541	0.526657	3.80782	0.000140199	KCNT1	57582	1.46021
ENSG00000174460	169.83	1.87018	0.466566	4.0084	6.11311e-05	ZCCHC12	170261	1.45845
ENSG00000268388	68.1435	3.05955	0.91734	3.33525	0.000852242	FENDRR	400550	1.45805
ENSG00000272447	179.866	1.56956	0.264494	5.9342	2.95275e-09	LOC642361	642361	1.45763
ENSG00000187608	60.1434	1.93064	0.495561	3.89587	9.78472e-05	ISG15	9636	1.45578
ENSG00000226752	1125.07	-1.56733	0.264367	-5.92859	3.05543e-09	CUTALP	253039	-1.45555
ENSG00000157064	319.882	1.81491	0.44068	4.11843	3.81465e-05	NMNAT2	23057	1.45498
ENSG00000007216	142.658	-1.67226	0.356918	-4.68528	2.79583e-06	SLC13A2	9058	-1.45438
ENSG00000137801	242.546	2.85733	0.846454	3.37565	0.000736426	THBS1	7057	1.45409
ENSG00000177469	128.59	1.8609	0.464061	4.01005	6.07068e-05	CAVIN1	284119	1.45358
ENSG00000116329	150.926	-1.72791	0.393639	-4.38958	1.13571e-05	OPRD1	4985	-1.45311
ENSG00000078269	493.36	1.6914	0.37143	4.55376	5.26958e-06	SYNJ2	8871	1.45198
ENSG00000095464	2996.38	-1.50927	0.191972	-7.86191	3.7831e-15	PDE6C	5146	-1.45169
ENSG00000162728	66.4001	2.22271	0.617148	3.60159	0.000316279	KCNJ9	3765	1.44886
ENSG00000251128	26.7966	-2.08622	0.564088	-3.6984	0.000216966	WWC2-AS1	101928734	-1.44748
ENSG00000165891	94.7202	2.03497	0.543526	3.74402	0.000181098	E2F7	144455	1.4464
ENSG00000119042	211.434	1.7539	0.412236	4.25461	2.09415e-05	SATB2	23314	1.44619
ENSG00000204092	26.2772	-1.83635	0.455321	-4.03309	5.50475e-05			-1.44576
ENSG00000164076	448.837	1.6365	0.338444	4.83536	1.32902e-06	CAMKV	79012	1.44355
ENSG00000282591	3056.88	-1.69264	0.377709	-4.48134	7.41773e-06	FAM138F	641702	-1.44285
ENSG00000240344	689.643	-1.48014	0.155456	-9.52126	1.7109e-21	PPIL3	53938	-1.44272
ENSG00000241945	141.101	-1.63062	0.334843	-4.86979	1.11718e-06	PWP2	5822	-1.44234
ENSG00000254507	48.1695	-2.30421	0.649809	-3.54598	0.000391161	DEFB131E	110806269	-1.44197
ENSG00000251129	21.6205	5.90374	1.9235	3.06927	0.00214579			1.44082
ENSG00000139344	48.2691	-1.77224	0.425422	-4.16584	3.10206e-05	AMDHD1	144193	-1.43944
ENSG00000166603	258.392	-1.50835	0.22517	-6.69873	2.10244e-11	MC4R	4160	-1.42902
ENSG00000162641	9.0084	5.15354	1.66967	3.08656	0.00202486	AKNAD1	254268	1.42427
ENSG00000280355	88.811	1.56231	0.292368	5.34364	9.10973e-08			1.4236
ENSG00000187630	50.3012	1.66177	0.370451	4.4858	7.26423e-06	DHRS4L2	317749	1.4217
ENSG00000130433	85.132	-1.7536	0.424252	-4.13338	3.57469e-05	CACNG6	59285	-1.42037
ENSG00000170571	10309.3	-1.59349	0.322463	-4.94161	7.74802e-07	EMB	133418	-1.42028
ENSG00000118257	549.334	2.00561	0.539729	3.71597	0.000202429	NRP2	8828	1.42003
ENSG00000130032	13.8257	2.8047	0.835841	3.35554	0.000792099	PRRG3	79057	1.41995
ENSG00000186377	30.5569	2.16925	0.605168	3.58455	0.00033766	CYP4X1	260293	1.41847
ENSG00000118308	56.2358	1.70152	0.397107	4.28479	1.82914e-05	IRAG2	4033	1.41718
ENSG00000134183	3385.56	-1.49899	0.229319	-6.53669	6.28937e-11	GNAT2	2780	-1.41681
ENSG00000241288	217.926	-1.7009	0.39694	-4.28503	1.82718e-05	LINC02614	101927056	-1.41681
ENSG00000102385	153.152	1.71077	0.402602	4.24927	2.14464e-05	DRP2	1821	1.41676
ENSG00000186469	1242.53	1.60134	0.332581	4.8149	1.47271e-06	GNG2	54331	1.41507
ENSG00000228709	20.0639	2.15846	0.602068	3.58509	0.000336968			1.41474
ENSG00000189366	23.9678	-2.10292	0.581207	-3.6182	0.000296662	ALG1L1P	200810	-1.41219
ENSG00000159712	30.7649	-1.95049	0.519868	-3.75189	0.000175507			-1.41008
ENSG00000113100	13.6545	3.79765	1.1915	3.18727	0.00143621	CDH9	1007	1.40992
ENSG00000166840	1070.62	-1.5263	0.270614	-5.64014	1.69913e-08	GLYATL1	92292	-1.40935
ENSG00000155307	596.578	-1.52262	0.267445	-5.6932	1.24682e-08	SAMSN1	64092	-1.40864
ENSG00000198822	64.1742	2.2781	0.648993	3.51021	0.000447758	GRM3	2913	1.40859
ENSG00000164010	2570.76	-1.49709	0.23964	-6.24724	4.17781e-10	ERMAP	114625	-1.40708
ENSG00000115616	40.4222	2.7754	0.829195	3.3471	0.000816624	SLC9A2	6549	1.40429
ENSG00000166510	92.8354	1.92367	0.511415	3.76146	0.000168926	CCDC68	80323	1.40103
ENSG00000145014	38.6077	1.8531	0.481357	3.84974	0.000118245	TMEM44	93109	1.39821
ENSG00000203875	810.134	1.48363	0.23639	6.27618	3.46992e-10	SNHG5	387066	1.39635
ENSG00000165379	764.343	-1.43451	0.159832	-8.97511	2.83073e-19	LRFN5	145581	-1.39567
ENSG00000247157	37.8853	2.57105	0.758866	3.38802	0.00070399	LINC01252	338817	1.39488
ENSG00000159784	314.669	1.71882	0.417646	4.11549	3.86352e-05	FAM131B	9715	1.39425
ENSG00000132975	195.814	1.67373	0.393098	4.2578	2.06451e-05	GPR12	2835	1.39355
ENSG00000119969	596.507	1.54813	0.309348	5.0045	5.60085e-07	HELLS	3070	1.38992
ENSG00000143162	14533	-1.46696	0.226532	-6.47572	9.43608e-11	CREG1	8804	-1.38734
ENSG00000197182	249.779	1.88265	0.498731	3.77488	0.000160086	MIRLET7BHG	400931	1.38596
ENSG00000239713	41.8522	1.85358	0.485917	3.81461	0.0001364	APOBEC3G	60489	1.38594
ENSG00000168314	9.23399	-3.25409	1.00377	-3.24187	0.00118748	MOBP	4336	-1.38316
ENSG00000130508	893.469	1.48183	0.253039	5.85614	4.73738e-09	PXDN	7837	1.38095
ENSG00000141433	300.012	3.0803	0.942738	3.2674	0.0010854	ADCYAP1	116	1.38056
ENSG00000178538	66.5252	1.86322	0.492132	3.78601	0.000153086	CA8	767	1.38033
ENSG00000121236	63.7236	1.8644	0.493547	3.77755	0.000158381	TRIM6	117854	1.3777
ENSG00000177483	27.8341	1.78032	0.455286	3.91033	9.21689e-05	RBM44	375316	1.37758
ENSG00000182103	672.053	2.41175	0.706691	3.41274	0.000643125	FAM181B	220382	1.37493
ENSG00000138472	18385.7	-1.49408	0.274084	-5.45116	5.0042e-08	GUCA1C	9626	-1.37372
ENSG00000131747	1963.18	2.19494	0.627332	3.49885	0.00046727	TOP2A	7153	1.37351
ENSG00000232855	122.111	1.74715	0.44102	3.96162	7.44441e-05			1.37313
ENSG00000134853	1097.5	1.61282	0.368324	4.37881	1.19326e-05	PDGFRA	5156	1.37142
ENSG00000204262	894.173	1.67376	0.404285	4.14006	3.4722e-05	COL5A2	1290	1.37046
ENSG00000115008	24.7975	-2.36258	0.690063	-3.42372	0.000617698	IL1A	3552	-1.37028
ENSG00000259577	93.4541	-1.54148	0.321128	-4.8002	1.5851e-06			-1.36783
ENSG00000062650	8875.06	-1.45788	0.242849	-6.00322	1.93446e-09	WAPL	23063	-1.36569
ENSG00000145990	251.683	1.63681	0.385928	4.24124	2.22292e-05	GFOD1	54438	1.36544
ENSG00000069482	20.0495	2.98181	0.911917	3.26983	0.00107613	GAL	51083	1.36366
ENSG00000114450	779.884	1.61772	0.376748	4.29391	1.75555e-05	GNB4	59345	1.3614
ENSG00000167600	9.48669	3.90134	1.24028	3.14553	0.00165788	CYP2S1	29785	1.36117
ENSG00000254781	34.1469	-1.74558	0.445688	-3.9166	8.98082e-05	GVINP2	100128135	-1.35932
ENSG00000175063	86.1116	2.26742	0.658111	3.44535	0.00057032	UBE2C	11065	1.35926
ENSG00000111206	44.2113	2.46146	0.728983	3.37656	0.000733972	FOXM1	2305	1.35757
ENSG00000185837	9.16317	3.53286	1.10929	3.1848	0.00144856	HDHD5-AS1	100130717	1.3571
ENSG00000198865	130.616	1.54215	0.331367	4.6539	3.2571e-06	CCDC152	100129792	1.35405
ENSG00000102174	115.088	2.11785	0.603516	3.50919	0.000449466	PHEX	5251	1.35387
ENSG00000167588	140.069	2.01575	0.5643	3.57213	0.00035409	GPD1	2819	1.35225
ENSG00000170289	6534.14	-1.51428	0.311729	-4.85768	1.18768e-06	CNGB3	54714	-1.35162
ENSG00000134343	117.418	-1.77877	0.464711	-3.82769	0.000129352	ANO3	63982	-1.35023
ENSG00000204131	215.973	1.52313	0.319843	4.76212	1.91573e-06	NHSL2	340527	1.35011
ENSG00000182771	53.7358	1.94973	0.538469	3.62087	0.000293612	GRID1	2894	1.34992
ENSG00000186369	205.894	2.77463	0.842069	3.29502	0.000984155			1.3499
ENSG00000182175	294.402	1.91953	0.527188	3.64107	0.000271507	RGMA	56963	1.34626
ENSG00000184371	193.252	1.60323	0.375996	4.26396	2.00834e-05	CSF1	1435	1.34622
ENSG00000183960	649.014	-1.51662	0.318384	-4.76349	1.90269e-06	KCNH8	131096	-1.34517
ENSG00000223756	131.325	1.56345	0.352787	4.43171	9.34867e-06	TSSC2	650368	1.34336
ENSG00000074211	526.414	1.80799	0.481807	3.75252	0.000175063	PPP2R2C	5522	1.33912
ENSG00000112290	541.913	1.45474	0.26994	5.38911	7.08089e-08	WASF1	8936	1.33793
ENSG00000184672	311.167	1.66776	0.415584	4.01305	5.99403e-05	RALYL	138046	1.33777
ENSG00000118432	1994.45	1.73928	0.451011	3.85639	0.000115072	CNR1	1268	1.33738
ENSG00000147251	354.353	1.62046	0.390424	4.15053	3.31711e-05	DOCK11	139818	1.33715
ENSG00000105329	90.7567	1.83233	0.493363	3.71396	0.000204043	TGFB1	7040	1.33652
ENSG00000282393	82.7053	1.71788	0.441172	3.89389	9.86481e-05			1.33637
ENSG00000141431	380.792	1.49603	0.309385	4.8355	1.32811e-06	ASXL3	80816	1.33537
ENSG00000204335	28.3233	3.78822	1.20606	3.14097	0.00168387	SP5	389058	1.33521
ENSG00000164983	1094.42	1.48789	0.303294	4.90576	9.30653e-07	TMEM65	157378	1.33461
ENSG00000148841	381.995	1.4357	0.253264	5.6688	1.43797e-08	ITPRIP	85450	1.3345
ENSG00000123243	1234.04	2.38799	0.708496	3.37051	0.000750292	ITIH5	80760	1.33428
ENSG00000128045	219.34	1.53731	0.341012	4.50809	6.54153e-06	RASL11B	65997	1.33385
ENSG00000204520	260.353	1.53311	0.338188	4.53332	5.80649e-06	MICA	100507436	1.33374
ENSG00000120500	14023.9	-1.43817	0.257076	-5.59434	2.21463e-08	ARR3	407	-1.33351
ENSG00000174521	232.135	1.67233	0.420211	3.97973	6.89933e-05	TTC9B	148014	1.33232
ENSG00000196141	371.482	1.46367	0.284053	5.1528	2.56626e-07	SPATS2L	26010	1.33217
ENSG00000241697	365.677	1.44693	0.268011	5.39878	6.7097e-08	TMEFF1	8577	1.3319
ENSG00000131050	61.3166	-2.3902	0.710107	-3.36597	0.000762736	BPIFA2	140683	-1.33109
ENSG00000166341	1083.44	1.50946	0.323373	4.66786	3.04349e-06	DCHS1	8642	1.3304
ENSG00000171992	386.058	1.65378	0.411583	4.0181	5.86688e-05	SYNPO	11346	1.33011
ENSG00000253114	58.4453	2.25483	0.661396	3.4092	0.000651539			1.32919
ENSG00000168243	407.919	1.56503	0.36186	4.32495	1.52565e-05	GNG4	2786	1.32904
ENSG00000197106	123.767	2.01687	0.571649	3.52817	0.000418448	SLC6A17	388662	1.32835
ENSG00000065621	505.139	-1.45964	0.285061	-5.12044	3.04831e-07	GSTO2	119391	-1.32685
ENSG00000230453	96.8382	-2.08178	0.597293	-3.48536	0.000491473	ANKRD18B	441459	-1.32658
ENSG00000259221	2610.55	-1.42969	0.257857	-5.54452	2.94768e-08			-1.32417
ENSG00000167083	8307.77	-1.44721	0.27595	-5.24446	1.56742e-07	GNGT2	2793	-1.32398
ENSG00000272655	106.652	-1.78114	0.475975	-3.74208	0.000182502			-1.32119
ENSG00000158220	151.538	-1.77615	0.473858	-3.74828	0.000178054	ESYT3	83850	-1.32086
ENSG00000177465	125.873	-1.42346	0.254825	-5.58604	2.32311e-08	ACOT4	122970	-1.32066
ENSG00000006210	174.828	1.55941	0.363909	4.28517	1.82598e-05	CX3CL1	6376	1.31876
ENSG00000196338	288.405	1.6114	0.395408	4.07528	4.59592e-05	NLGN3	54413	1.31551
ENSG00000141338	1458.38	-1.71051	0.445657	-3.83818	0.000123952	ABCA8	10351	-1.31516
ENSG00000262096	78.7956	1.677	0.429649	3.90318	9.49371e-05			1.31467
ENSG00000185432	633.009	1.89771	0.527933	3.59461	0.000324883	METTL7A	25840	1.31452
ENSG00000112293	1492.93	-1.37153	0.196449	-6.98161	2.91806e-12	GPLD1	2822	-1.31326
ENSG00000164946	800.908	-1.46887	0.305387	-4.80987	1.51032e-06	FREM1	158326	-1.31164
ENSG00000178999	36.987	2.42708	0.72845	3.33185	0.00086272	AURKB	9212	1.3111
ENSG00000177519	46.3795	1.86899	0.518007	3.60803	0.000308532	RPRM	56475	1.30813
ENSG00000104059	57.9056	1.79929	0.489058	3.6791	0.000234055	ENTREP2	23359	1.30598
ENSG00000231782	556.488	-1.47399	0.313845	-4.69656	2.6458e-06	LINC00575	439934	-1.30555
ENSG00000168004	47.407	1.96881	0.559799	3.51699	0.000436473	PLAAT5	117245	1.30373
ENSG00000080644	4484.8	-1.3495	0.185686	-7.26767	3.65754e-13	CHRNA3	1136	-1.29786
ENSG00000135439	206.254	1.79583	0.490534	3.66097	0.000251262	AGAP2	116986	1.29684
ENSG00000249955	60.8249	-2.26657	0.674748	-3.35914	0.000781861			-1.29467
ENSG00000113361	814.509	2.13195	0.626753	3.40158	0.000669977	CDH6	1004	1.28828
ENSG00000173442	278.782	1.44998	0.308705	4.69699	2.64022e-06	EHBP1L1	254102	1.2866
ENSG00000223760	9.84522	3.86115	1.24519	3.10086	0.00192959	MED15P9	285103	1.28415
ENSG00000149218	1473.64	1.38145	0.249044	5.54699	2.90632e-08	ENDOD1	23052	1.28305
ENSG00000186998	188.341	1.78908	0.492755	3.63078	0.000282564	EMID1	129080	1.28092
ENSG00000072422	6847.93	-1.31393	0.150172	-8.74954	2.14222e-18	RHOBTB1	9886	-1.28088
ENSG00000167785	1701.97	1.34125	0.204265	6.56623	5.16047e-11	ZNF558	148156	1.27791
ENSG00000167553	550.05	1.75932	0.480849	3.65879	0.000253409	TUBA1C	84790	1.27777
ENSG00000182378	392.115	1.35815	0.228528	5.94301	2.79839e-09	PLCXD1	55344	1.27702
ENSG00000269900	22003.6	-1.41072	0.285446	-4.94217	7.72579e-07	RMRP	6023	-1.27476
ENSG00000248540	95.376	1.81131	0.504938	3.58719	0.000334257	LOC283731	283731	1.27232
ENSG00000066032	2291.08	1.62069	0.418939	3.86856	0.00010948	CTNNA2	1496	1.27065
ENSG00000274267	635.948	2.50477	0.766844	3.26634	0.00108948			1.26904
ENSG00000276043	65.6359	2.03987	0.597861	3.41195	0.000645002	UHRF1	29128	1.26662
ENSG00000254226	13.1535	-3.38985	1.08087	-3.13622	0.00171142	LINC01933	101927115	-1.2657
ENSG00000269433	103.823	-1.74632	0.479298	-3.64349	0.000268965	OPN1MW3	101060233	-1.26507
ENSG00000123560	2248.97	1.55996	0.390645	3.9933	6.51604e-05	PLP1	5354	1.26316
ENSG00000139971	931.188	1.41731	0.300013	4.72417	2.31058e-06	ARMH4	145407	1.26288
ENSG00000141934	101.692	1.58994	0.406675	3.90962	9.24422e-05	PLPP2	8612	1.26241
ENSG00000198915	120.099	1.90728	0.547588	3.48306	0.000495716	RASGEF1A	221002	1.26139
ENSG00000183317	1749.92	-1.35324	0.24282	-5.57303	2.5034e-08	EPHA10	284656	-1.2597
ENSG00000013573	221.951	1.39152	0.281728	4.93923	7.84302e-07	DDX11	1663	1.25867
ENSG00000069018	283.856	1.48822	0.351927	4.22879	2.34952e-05	TRPC7	57113	1.25816
ENSG00000187902	28.3013	2.18481	0.65463	3.33747	0.000845434	SHISA7	729956	1.2574
ENSG00000230658	97.0695	-1.43012	0.313829	-4.55701	5.18878e-06			-1.25694
ENSG00000158234	1158.06	-1.37779	0.273055	-5.04584	4.51524e-07	FAIM	55179	-1.25427
ENSG00000137727	492.341	1.4562	0.333637	4.36464	1.27332e-05	ARHGAP20	57569	1.25422
ENSG00000275496	1583.82	1.57806	0.403974	3.90634	9.37038e-05	LOC102723360	102723360	1.25399
ENSG00000184221	40.7792	4.65969	1.54087	3.02406	0.0024941	OLIG1	116448	1.25369
ENSG00000011028	926.917	1.60293	0.417365	3.84059	0.000122737	MRC2	9902	1.25187
ENSG00000142945	143.783	1.77944	0.498021	3.57303	0.000352879	KIF2C	11004	1.2512
ENSG00000263528	50.8943	1.69964	0.463807	3.66455	0.000247775	IKBKE	9641	1.24927
ENSG00000184588	1471.45	1.34706	0.249349	5.4023	6.57907e-08	PDE4B	5142	1.24707
ENSG00000236397	79.4699	1.48836	0.357831	4.15941	3.19077e-05			1.24661
ENSG00000279030	95.4521	-1.55989	0.397702	-3.92226	8.7723e-05			-1.24627
ENSG00000154162	1044.09	1.51518	0.373855	4.05286	5.05953e-05	CDH12	1010	1.24551
ENSG00000236485	124.226	-1.63016	0.433272	-3.76243	0.000168272			-1.2447
ENSG00000136535	77.6859	3.39567	1.08866	3.11914	0.00181377	TBR1	10716	1.24362
ENSG00000137812	390.519	1.88882	0.545537	3.46232	0.00053555	KNL1	57082	1.243
ENSG00000188112	117.414	-1.51556	0.37538	-4.03739	5.40484e-05	C6orf132	647024	-1.24259
ENSG00000226770	131.261	-1.5048	0.369861	-4.06855	4.73064e-05	LINC03012	100506682	-1.24141
ENSG00000272843	85.1158	-1.46748	0.347973	-4.21722	2.47328e-05			-1.24104
ENSG00000285162	172.863	-1.46642	0.347342	-4.22183	2.42325e-05	CHN2	1124	-1.24099
ENSG00000082497	297.394	1.39029	0.294462	4.72145	2.34172e-06	SERTAD4	56256	1.2407
ENSG00000109667	78.3936	-1.55546	0.397839	-3.90976	9.23876e-05	SLC2A9	56606	-1.24028
ENSG00000174125	236.051	-1.30199	0.20149	-6.46182	1.0345e-10	TLR1	7096	-1.24017
ENSG00000154478	41.4709	1.95055	0.570929	3.41644	0.000634445	GPR26	2849	1.23954
ENSG00000164692	1945.7	1.61309	0.427585	3.77255	0.000161589	COL1A2	1278	1.23784
ENSG00000164308	66.2781	1.97176	0.580173	3.39857	0.000677382	ERAP2	64167	1.23601
ENSG00000285777	96.5097	-1.7052	0.470984	-3.6205	0.000294039			-1.23505
ENSG00000162139	2997.14	-1.26599	0.146634	-8.6337	5.9401e-18	NEU3	10825	-1.23467
ENSG00000109625	425.284	-1.48516	0.362806	-4.09355	4.24822e-05	CPZ	8532	-1.23236
ENSG00000244486	119.598	1.36437	0.280136	4.87038	1.11383e-06	SCARF2	91179	1.23113
ENSG00000078549	636.183	2.3255	0.712824	3.26238	0.00110481	ADCYAP1R1	117	1.23056
ENSG00000243444	41.213	2.16013	0.653403	3.30597	0.000946477			1.22789
ENSG00000162512	2384.93	1.5159	0.382412	3.96406	7.36855e-05	SDC3	9672	1.22696
ENSG00000181481	42.9372	1.83308	0.527848	3.47274	0.000515171	RNF135	84282	1.22645
ENSG00000225706	76.4246	-1.43281	0.334573	-4.2825	1.84803e-05	PTPRD-AS1	101929407	-1.225
ENSG00000057704	299.682	1.4372	0.338626	4.24422	2.19352e-05	TMCC3	57458	1.22266
ENSG00000228506	147.466	-1.27354	0.18417	-6.91505	4.67712e-12			-1.22257
ENSG00000149554	288.3	1.50613	0.379215	3.97171	7.13581e-05	CHEK1	1111	1.22204
ENSG00000184515	149.682	1.64941	0.450883	3.65818	0.000254012	BEX5	340542	1.22005
ENSG00000197181	75.5621	1.31592	0.245896	5.35152	8.722e-08	PIWIL2	55124	1.21768
ENSG00000106546	3349.79	-1.33562	0.265446	-5.03161	4.86375e-07	AHR	196	-1.21767
ENSG00000152463	54.7477	-1.6893	0.47004	-3.59396	0.000325694	OLAH	55301	-1.21634
ENSG00000271643	320.051	-1.261	0.178677	-7.05739	1.69656e-12	PDCD6IP-DT	105377023	-1.21317
ENSG00000261241	741.542	-1.38614	0.312485	-4.43585	9.17117e-06	LOC112267895	112267895	-1.20862
ENSG00000188613	1690.73	-1.27868	0.212576	-6.01517	1.79699e-09	NANOS1	340719	-1.20823
ENSG00000277027	30013.3	-1.41719	0.333621	-4.2479	2.15783e-05			-1.20805
ENSG00000269834	83.6627	1.67263	0.46559	3.59249	0.000327528	ZNF528-AS1	102724105	1.20728
ENSG00000168874	759.416	1.37676	0.30688	4.4863	7.24713e-06	ATOH8	84913	1.20683
ENSG00000126016	418.13	1.72634	0.489385	3.52756	0.000419413	AMOT	154796	1.20614
ENSG00000170419	566.053	1.37126	0.303628	4.51626	6.29408e-06	VSTM2A	222008	1.20563
ENSG00000151490	979.989	1.3795	0.309802	4.45286	8.47344e-06	PTPRO	5800	1.2053
ENSG00000152818	1350.31	1.58934	0.428025	3.7132	0.000204654	UTRN	7402	1.20509
ENSG00000124140	1957.51	-1.27826	0.218518	-5.84968	4.92531e-09	SLC12A5	57468	-1.20304
ENSG00000261451	114.887	1.86089	0.546033	3.40802	0.000654362			1.2026
ENSG00000138207	279.109	-1.27052	0.209175	-6.07396	1.24794e-09	RBP4	5950	-1.20242
ENSG00000254231	43.7536	-1.62586	0.446954	-3.63765	0.000275132	WWP1-AS1	105375624	-1.19977
ENSG00000277978	18.0268	-1.98301	0.595247	-3.33141	0.000864065			-1.19735
ENSG00000135926	730.817	1.3507	0.29378	4.59767	4.27234e-06	TMBIM1	64114	1.19704
ENSG00000138378	1646.4	-1.33459	0.282868	-4.71806	2.38102e-06	STAT4	6775	-1.19439
ENSG00000179603	61.1603	1.4033	0.333185	4.21177	2.53374e-05	GRM8	2918	1.19204
ENSG00000139352	321.648	1.92389	0.573998	3.35173	0.000803086	ASCL1	429	1.19166
ENSG00000126787	210.319	1.87288	0.554061	3.38029	0.000724105	DLGAP5	9787	1.19126
ENSG00000112541	534.422	1.67034	0.470049	3.55353	0.000380096	PDE10A	10846	1.1903
ENSG00000117226	130.305	-1.65985	0.466031	-3.56168	0.000368488	GBP3	2635	-1.18839
ENSG00000279141	31.2121	-1.78207	0.518781	-3.4351	0.000592336	LINC01451	401561	-1.18636
ENSG00000138172	27.5889	2.35834	0.736256	3.20315	0.00135934	CALHM2	51063	1.18628
ENSG00000077522	72.8476	2.24463	0.695761	3.22615	0.00125469	ACTN2	88	1.18473
ENSG00000128285	61.3335	1.7133	0.490482	3.4931	0.000477445	MCHR1	2847	1.18458
ENSG00000104518	131.278	1.47681	0.379394	3.89256	9.9193e-05	GSDMD	79792	1.18398
ENSG00000027075	153.811	-1.45332	0.366661	-3.96365	7.38112e-05	PRKCH	5583	-1.18378
ENSG00000188501	27.2393	2.01852	0.612627	3.29486	0.000984709	LCTL	197021	1.1833
ENSG00000104691	194.348	-1.23305	0.181504	-6.79354	1.09415e-11	UBXN8	7993	-1.18305
ENSG00000198633	24.3123	1.95617	0.589049	3.32089	0.000897319	ZNF534	147658	1.18253
ENSG00000112319	282.352	1.43045	0.354542	4.03465	5.46832e-05	EYA4	2070	1.18187
ENSG00000176532	441.649	-1.46128	0.372302	-3.92497	8.67395e-05	PRR15	222171	-1.18085
ENSG00000273172	105.798	-1.38214	0.325892	-4.24108	2.22446e-05			-1.18015
ENSG00000204956	36.7065	1.87006	0.556113	3.36273	0.000771766	PCDHGA1	56114	1.18013
ENSG00000177169	606.805	1.29313	0.259015	4.99249	5.96044e-07	ULK1	8408	1.17875
ENSG00000100612	5421.46	-1.23645	0.195411	-6.32745	2.49252e-10	DHRS7	51635	-1.17733
ENSG00000274333	586.182	1.32544	0.288042	4.60153	4.19391e-06	LOC102724219	102724219	1.17653
ENSG00000115884	98.2455	1.44445	0.365297	3.95419	7.67936e-05	SDC1	6382	1.17554
ENSG00000269940	43.0744	1.69449	0.485327	3.49145	0.000480415			1.17515
ENSG00000183423	2696.86	-1.247	0.212893	-5.85738	4.70226e-09	LRIT3	345193	-1.175
ENSG00000053108	352.595	-1.3317	0.295672	-4.50396	6.66985e-06	FSTL4	23105	-1.17213
ENSG00000185507	128.977	1.27529	0.247728	5.14795	2.63352e-07	IRF7	3665	1.17207
ENSG00000163808	97.2303	1.67492	0.477854	3.50508	0.000456463	KIF15	56992	1.17197
ENSG00000284634	108.438	-1.3477	0.307607	-4.38123	1.18009e-05			-1.17145
ENSG00000123496	26.8229	3.31565	1.07959	3.07123	0.00213181	IL13RA2	3598	1.17084
ENSG00000155886	6409.2	-1.40299	0.343798	-4.08086	4.48703e-05	SLC24A2	25769	-1.17026
ENSG00000143171	2191.91	-1.24326	0.214167	-5.80513	6.43155e-09	RXRG	6258	-1.17003
ENSG00000167191	1185.41	1.33898	0.302346	4.42862	9.48368e-06	GPRC5B	51704	1.16993
ENSG00000283886	413.057	-1.19427	0.131368	-9.09097	9.81571e-20			-1.1692
ENSG00000162373	720.937	-1.21126	0.16761	-7.22666	4.95032e-13	BEND5	79656	-1.16902
ENSG00000270872	46.7857	1.55257	0.423225	3.66843	0.000244047			1.16901
ENSG00000105509	28.7246	1.48044	0.387584	3.81966	0.000133635	HAS1	3036	1.16835
ENSG00000139155	173.866	3.33755	1.08842	3.06642	0.00216642	SLCO1C1	53919	1.16723
ENSG00000146707	239.449	1.243	0.217192	5.72305	1.04631e-08	POMZP3	22932	1.16719
ENSG00000257038	36.714	1.50118	0.398941	3.76292	0.000167938	ARHGEF17-AS1	100287837	1.16644
ENSG00000198796	1160.1	-1.27444	0.252381	-5.04966	4.42597e-07	ALPK2	115701	-1.16589
ENSG00000155974	831.934	1.32533	0.296015	4.47723	7.56168e-06	GRIP1	23426	1.16411
ENSG00000065618	68.0301	-1.85609	0.55517	-3.34327	0.00082797	COL17A1	1308	-1.16399
ENSG00000275318	98.8166	1.28958	0.268884	4.79605	1.61828e-06	LOC100419515	100419515	1.16241
ENSG00000272695	123.831	-1.2515	0.233583	-5.35785	8.42182e-08	GAS6-DT	100506394	-1.16106
ENSG00000228782	113.957	-1.34266	0.310388	-4.32575	1.52011e-05			-1.16057
ENSG00000158473	16.4412	2.26455	0.709514	3.1917	0.00141439	CD1D	912	1.16028
ENSG00000066735	434.16	1.30673	0.284415	4.59444	4.33914e-06	KIF26A	26153	1.16027
ENSG00000213626	13190.3	-1.21594	0.190887	-6.36996	1.89073e-10	LBH	81606	-1.15927
ENSG00000130720	108.748	1.58557	0.442764	3.58108	0.000342178	FIBCD1	84929	1.15706
ENSG00000196361	361.159	1.70758	0.496878	3.43662	0.000589028	ELAVL3	1995	1.15564
ENSG00000260401	26.143	-1.51532	0.41027	-3.69346	0.000221224			-1.15475
ENSG00000006747	151.904	2.16171	0.6741	3.20681	0.00134217	SCIN	85477	1.153
ENSG00000166888	177.36	1.58784	0.445648	3.563	0.000366645	STAT6	6778	1.15149
ENSG00000205035	446.815	-1.45464	0.380741	-3.82057	0.000133146	GRM5P1	440040	-1.15149
ENSG00000237649	78.6258	2.09025	0.648237	3.22451	0.00126189	KIFC1	3833	1.15126
ENSG00000007968	61.2194	2.30858	0.727801	3.17199	0.00151398	E2F2	1870	1.15122
ENSG00000176998	115.326	-1.3213	0.302059	-4.37431	1.21816e-05			-1.1493
ENSG00000154188	356.202	3.19374	1.04225	3.06428	0.00218193	ANGPT1	284	1.14853
ENSG00000197467	52.1844	2.04097	0.631343	3.23274	0.0012261	COL13A1	1305	1.14585
ENSG00000170390	4136.11	1.4307	0.370981	3.85652	0.00011501	DCLK2	166614	1.14403
ENSG00000136040	1342.14	1.50013	0.406784	3.6878	0.000226205	PLXNC1	10154	1.14375
ENSG00000154645	517.634	-1.33054	0.3116	-4.27004	1.95441e-05	CHODL	140578	-1.14364
ENSG00000256576	78.1598	-1.33013	0.311626	-4.26837	1.96907e-05	LINC02361	100996246	-1.14309
ENSG00000163116	391.839	-1.32692	0.309762	-4.28368	1.83826e-05	STPG2	285555	-1.14255
ENSG00000281128	266.007	-1.24387	0.244476	-5.08789	3.62073e-07	PTENP1-AS	101243555	-1.14112
ENSG00000164600	130.771	4.60178	1.55437	2.96054	0.00307098	NEUROD6	63974	1.14036
ENSG00000180440	22.426	2.06672	0.642796	3.2152	0.00130355	SERTM1	400120	1.13917
ENSG00000278986	38.956	-1.48799	0.402698	-3.69506	0.000219836			-1.13847
ENSG00000153029	135.025	1.26511	0.266472	4.74764	2.05805e-06	MR1	3140	1.13773
ENSG00000175701	520.581	-1.23705	0.242245	-5.10659	3.28022e-07	MTLN	205251	-1.13607
ENSG00000156253	281.082	1.3874	0.350493	3.95843	7.54451e-05	RWDD2B	10069	1.13566
ENSG00000198046	684.776	1.17476	0.162996	7.2073	5.70726e-13	ZNF667	63934	1.13428
ENSG00000169184	329.236	1.51396	0.417128	3.62949	0.000283982	MN1	4330	1.13355
ENSG00000152137	720.795	1.38588	0.351146	3.94674	7.92239e-05	HSPB8	26353	1.13219
ENSG00000285702	375.289	-1.19579	0.199583	-5.99141	2.08024e-09			-1.13176
ENSG00000181467	755.31	1.3359	0.321556	4.15449	3.26015e-05	RAP2B	5912	1.13132
ENSG00000261606	463.345	-1.33325	0.320257	-4.16305	3.14022e-05			-1.13055
ENSG00000159556	171.655	-1.29671	0.296017	-4.38052	1.18397e-05	ISL2	64843	-1.12992
ENSG00000119915	27.7417	-1.72694	0.512868	-3.36722	0.000759287	ELOVL3	83401	-1.1293
ENSG00000140848	482.139	1.26145	0.269979	4.6724	2.97695e-06	CPNE2	221184	1.12863
ENSG00000170579	278.708	1.73415	0.51645	3.35782	0.000785602	DLGAP1	9229	1.12728
ENSG00000077264	1228.34	1.40249	0.36269	3.86692	0.000110221	PAK3	5063	1.12687
ENSG00000143147	252.389	1.42267	0.373749	3.80649	0.00014095	GPR161	23432	1.12646
ENSG00000164638	3136.96	-1.24467	0.257601	-4.83178	1.35315e-06	SLC29A4	222962	-1.12609
ENSG00000147041	58.5346	1.48614	0.406546	3.65552	0.000256659	SYTL5	94122	1.12525
ENSG00000160145	1225.21	1.36973	0.34531	3.96667	7.2883e-05	KALRN	8997	1.12439
ENSG00000260231	1075.86	-1.20735	0.2233	-5.40685	6.41429e-08	KDM7A-DT	100134229	-1.12332
ENSG00000146648	1138.66	1.37761	0.351319	3.92124	8.80935e-05	EGFR	1956	1.12096
ENSG00000024526	109.532	1.90852	0.588328	3.24397	0.00117875	DEPDC1	55635	1.11924
ENSG00000235462	32.3013	-2.34647	0.75013	-3.12809	0.00175946	TAB3P1	643199	-1.11904
ENSG00000206384	520.753	1.69177	0.501262	3.37502	0.000738095	COL6A6	131873	1.1189
ENSG00000177098	64.8423	1.88833	0.581213	3.24894	0.00115834	SCN4B	6330	1.11669
ENSG00000206579	4164.13	-1.19751	0.219225	-5.46248	4.69527e-08	XKR4	114786	-1.11655
ENSG00000171310	907.04	1.40344	0.367647	3.81737	0.000134884	CHST11	50515	1.11597
ENSG00000166803	77.3015	1.75873	0.530104	3.31771	0.000907591	PCLAF	9768	1.11511
ENSG00000088325	223.249	1.52636	0.429413	3.55452	0.000378672	TPX2	22974	1.1148
ENSG00000127472	967.423	-1.33901	0.332601	-4.02589	5.67602e-05	PLA2G5	5322	-1.1125
ENSG00000162551	277.69	1.62066	0.472879	3.42722	0.000609787	ALPL	249	1.11202
ENSG00000272483	62.0981	-1.34009	0.333491	-4.01837	5.86014e-05			-1.11197
ENSG00000080511	332.49	-1.32626	0.325559	-4.0738	4.62528e-05	RDH8	50700	-1.11097
ENSG00000183196	98.8857	1.72563	0.518061	3.33094	0.000865539	CHST6	4166	1.10985
ENSG00000253726	549.652	-1.43064	0.385327	-3.71278	0.000204994	LOC101926908	101926908	-1.10718
ENSG00000279240	83.7096	-1.30421	0.31387	-4.15526	3.24919e-05			-1.10652
ENSG00000240399	16.5815	2.28093	0.730247	3.12351	0.00178708			1.1058
ENSG00000161405	73.1468	-1.69053	0.504798	-3.34893	0.000811256	IKZF3	22806	-1.10531
ENSG00000196092	116.994	3.8294	1.28506	2.97994	0.00288305	PAX5	5079	1.1026
ENSG00000164176	5413.07	-1.19914	0.235096	-5.10065	3.38482e-07	EDIL3	10085	-1.1018
ENSG00000247516	81.7396	-1.78158	0.543478	-3.27811	0.00104504	MIR4458HG	100505738	-1.1009
ENSG00000198648	11118.4	-1.15602	0.185905	-6.21831	5.02545e-10	STK39	27347	-1.10007
ENSG00000259985	83.9178	-1.19281	0.230596	-5.17273	2.30695e-07			-1.09971
ENSG00000120328	195.406	1.53105	0.4371	3.50274	0.000460501	PCDHB12	56124	1.09818
ENSG00000078725	1030.54	1.23967	0.273515	4.53238	5.83235e-06	BRINP1	1620	1.0977
ENSG00000205730	552.157	1.17716	0.216572	5.43541	5.46714e-08	ITPRIPL2	162073	1.09685
ENSG00000136928	715.838	1.2222	0.2601	4.69896	2.61485e-06	GABBR2	9568	1.09671
ENSG00000127249	212.746	1.35777	0.350576	3.87299	0.000107509	ATP13A4	84239	1.09644
ENSG00000127152	94.6779	1.75481	0.534399	3.28371	0.00102451	BCL11B	64919	1.09485
ENSG00000125551	62.7377	1.81473	0.558549	3.249	0.00115811	PLGLB2	5342	1.09459
ENSG00000011465	966.72	3.05656	1.00879	3.02991	0.00244625	DCN	1634	1.0945
ENSG00000268163	17.1767	-1.85638	0.575186	-3.22745	0.001249			-1.09388
ENSG00000182492	20.8559	2.45672	0.796649	3.08383	0.00204357	BGN	633	1.093
ENSG00000187957	4160.12	1.41399	0.382109	3.70048	0.000215195	DNER	92737	1.09293
ENSG00000162194	977.244	-1.2765	0.30306	-4.21204	2.53077e-05	LBHD1	79081	-1.09235
ENSG00000180801	368.771	-1.20828	0.252877	-4.77811	1.76953e-06	ARSJ	79642	-1.09032
ENSG00000198914	322.437	3.77292	1.26865	2.97396	0.0029398	POU3F3	5455	1.08927
ENSG00000145248	126.41	2.04644	0.649204	3.15223	0.00162031	SLC10A4	201780	1.08862
ENSG00000165949	153.745	-1.36658	0.35868	-3.81002	0.000138956	IFI27	3429	-1.0886
ENSG00000086205	156.264	-1.46198	0.408186	-3.58166	0.000341418	FOLH1	2346	-1.08707
ENSG00000118193	131.314	1.77909	0.546517	3.25532	0.00113266	KIF14	9928	1.08688
ENSG00000213468	549.699	1.41764	0.386858	3.66451	0.000247816	FIRRE	286467	1.08516
ENSG00000272449	56.7316	1.4527	0.404328	3.59287	0.00032706			1.08515
ENSG00000162975	100.694	1.53141	0.441731	3.46684	0.000526615	KCNF1	3754	1.08446
ENSG00000152254	1452.6	-1.26075	0.296857	-4.24699	2.16661e-05	G6PC2	57818	-1.08411
ENSG00000066279	670.323	1.69885	0.514816	3.29991	0.000967147	ASPM	259266	1.08321
ENSG00000124766	7089.09	1.16177	0.213678	5.43702	5.41804e-08	SOX4	6659	1.08273
ENSG00000156564	1550.4	-1.13692	0.183461	-6.19703	5.75376e-10	LRFN2	57497	-1.08159
ENSG00000029534	2182.64	-1.17942	0.233836	-5.04378	4.56417e-07	ANK1	286	-1.08094
ENSG00000143429	65.4962	3.39154	1.13293	2.99361	0.00275697	LSP1P5	645166	1.0809
ENSG00000164161	152.591	1.64417	0.492578	3.33788	0.000844193	HHIP	64399	1.08068
ENSG00000280077	405.932	-1.1837	0.238665	-4.95967	7.06118e-07			-1.08007
ENSG00000162621	73.6211	-2.04117	0.649697	-3.14172	0.00167957	LRRC53	105378803	-1.07982
ENSG00000177374	158.524	1.38758	0.373574	3.71432	0.000203748	HIC1	3090	1.07923
ENSG00000112559	368.374	1.86857	0.584156	3.19875	0.00138023	MDFI	4188	1.07906
ENSG00000256783	86.2499	-1.45417	0.407347	-3.56986	0.000357172			-1.07854
ENSG00000180509	96.2013	-1.6647	0.502383	-3.31361	0.000920983	KCNE1	3753	-1.07699
ENSG00000107796	144.068	1.96544	0.622206	3.15882	0.00158409	ACTA2	59	1.0762
ENSG00000204965	184.577	1.45542	0.408999	3.55849	0.000372994	PCDHA5	56143	1.07551
ENSG00000253368	2408.67	-1.13453	0.190826	-5.94536	2.75845e-09	TRNP1	388610	-1.07334
ENSG00000172159	1947.11	-1.18972	0.249661	-4.76534	1.88534e-06	FRMD3	257019	-1.07295
ENSG00000162374	553.931	2.16892	0.698893	3.10336	0.00191336	ELAVL4	1996	1.07253
ENSG00000170091	2498.31	1.36692	0.365599	3.73886	0.00018486	NSG2	51617	1.07159
ENSG00000185361	103.959	1.24348	0.292436	4.25214	2.11741e-05	TNFAIP8L1	126282	1.07051
ENSG00000164659	1451.27	-1.15475	0.218462	-5.28582	1.2514e-07	ELAPOR2	222223	-1.07009
ENSG00000128606	272.677	1.50847	0.436262	3.45772	0.000544771	LRRC17	10234	1.06884
ENSG00000185634	294.624	1.31785	0.340104	3.87483	0.000106701	SHC4	399694	1.06771
ENSG00000169933	109.446	1.62358	0.488277	3.32512	0.00088381	FRMPD4	9758	1.06579
ENSG00000258859	13.9641	-2.08785	0.67107	-3.11123	0.00186309			-1.0655
ENSG00000115107	42.7625	1.76121	0.545539	3.22839	0.00124488	STEAP3	55240	1.06537
ENSG00000124813	32.6796	2.21243	0.716877	3.08621	0.00202727	RUNX2	860	1.06495
ENSG00000147571	20.794	3.83658	1.30049	2.95012	0.00317654	CRH	1392	1.06234
ENSG00000165507	1779.58	-1.18422	0.252961	-4.68145	2.84856e-06	DEPP1	11067	-1.0619
ENSG00000164708	128.279	-1.88639	0.596676	-3.1615	0.0015696	PGAM2	5224	-1.05937
ENSG00000174136	1317.8	1.13695	0.209468	5.42778	5.70594e-08	RGMB	285704	1.05934
ENSG00000139329	1763.68	-1.28618	0.325387	-3.95276	7.72537e-05	LUM	4060	-1.05903
ENSG00000230105	30.3763	1.60728	0.483677	3.32304	0.000890408			1.05785
ENSG00000272936	71.4153	-1.23374	0.293461	-4.20411	2.62111e-05			-1.05628
ENSG00000175147	57.3453	1.52898	0.449947	3.39813	0.000678492	TMEM51-AS1	200197	1.05532
ENSG00000197093	50.0532	2.02345	0.650037	3.11283	0.00185303	GAL3ST4	79690	1.05509
ENSG00000082126	13581.5	-1.1358	0.214877	-5.28582	1.25146e-07	MPP4	58538	-1.05255
ENSG00000144642	644.956	1.28667	0.328947	3.91148	9.17311e-05	RBMS3	27303	1.05168
ENSG00000214293	290.171	-1.10417	0.177247	-6.22955	4.67773e-10	APTR	100505854	-1.05117
ENSG00000205885	89.4002	1.38417	0.382251	3.6211	0.000293353	C1RL-AS1	283314	1.05115
ENSG00000169953	39.774	1.29745	0.336267	3.8584	0.00011413	HSFY2	159119	1.04925
ENSG00000006283	246.844	1.32417	0.351314	3.7692	0.00016377	CACNA1G	8913	1.04915
ENSG00000105048	50.7705	1.88137	0.598031	3.14594	0.00165553	TNNT1	7138	1.0478
ENSG00000237310	103.708	-1.23151	0.296547	-4.15284	3.28379e-05	LINC03011	100289098	-1.04752
ENSG00000196990	28.5624	1.89264	0.602543	3.14109	0.00168319	FAM163B	642968	1.04727
ENSG00000272674	557.99	1.22605	0.293085	4.18327	2.87348e-05	PCDHB16	57717	1.04717
ENSG00000101670	4723.78	-1.18359	0.263631	-4.48954	7.1376e-06	LIPG	9388	-1.04517
ENSG00000184156	896.175	1.18167	0.26227	4.50555	6.6202e-06	KCNQ3	3786	1.04496
ENSG00000128274	22.153	1.89251	0.603181	3.13755	0.00170366	A4GALT	53947	1.04486
ENSG00000162004	44.3565	1.78564	0.561294	3.18129	0.00146619	CCDC78	124093	1.04477
ENSG00000152092	2021.52	1.24213	0.305482	4.06612	4.78026e-05	ASTN1	460	1.04347
ENSG00000149260	684.286	1.1564	0.242822	4.76234	1.91365e-06	CAPN5	726	1.04289
ENSG00000181418	92.797	1.73895	0.543104	3.20187	0.00136537	DDN	23109	1.04277
ENSG00000215252	1245.46	1.18502	0.266846	4.44085	8.96059e-06	GOLGA8B	440270	1.04179
ENSG00000107187	338.759	-1.15485	0.242321	-4.7658	1.88109e-06	LHX3	8022	-1.04173
ENSG00000241489	180.888	1.32952	0.357322	3.72078	0.000198606			1.04131
ENSG00000166428	905.939	-1.24064	0.30587	-4.0561	4.98983e-05	PLD4	122618	-1.04072
ENSG00000123901	70.8069	1.48844	0.436326	3.41132	0.000646499	GPR83	10888	1.04014
ENSG00000275830	46.0574	3.09141	1.03767	2.97917	0.0028903			1.03982
ENSG00000197385	138.833	-1.21952	0.292959	-4.16277	3.14411e-05	ZNF860	344787	-1.03901
ENSG00000273983	755.943	2.30401	0.757453	3.04179	0.00235178	H3C8	8355	1.03881
ENSG00000215630	1150.85	1.2077	0.285285	4.23331	2.3028e-05	GUSBP9	118126072	1.03831
ENSG00000177406	250.007	-1.15664	0.247014	-4.6825	2.83395e-06	NINJ2-AS1	100049716	-1.03737
ENSG00000162873	680.302	1.52068	0.45189	3.36514	0.000765038	KLHDC8A	55220	1.03733
ENSG00000254838	107.229	-1.36169	0.376285	-3.61877	0.000296011	GVINP1	387751	-1.03595
ENSG00000168078	197.028	2.06368	0.670518	3.07773	0.00208583	PBK	55872	1.03587
ENSG00000104267	8647.22	-1.08532	0.171981	-6.31073	2.77715e-10	CA2	760	-1.03479
ENSG00000139618	258.552	1.37546	0.384037	3.58159	0.000341516	BRCA2	675	1.03394
ENSG00000198945	458.291	1.13209	0.228244	4.95999	7.04968e-07	L3MBTL3	84456	1.03311
ENSG00000111331	87.2942	1.62619	0.499386	3.25637	0.00112845	OAS3	4940	1.0326
ENSG00000196834	94.413	-1.99726	0.646688	-3.08844	0.00201208	POTEI	653269	-1.03233
ENSG00000163565	690.448	1.29551	0.342245	3.78533	0.000153505	IFI16	3428	1.03224
ENSG00000111664	25434.6	-1.20155	0.284728	-4.22001	2.44296e-05	GNB3	2784	-1.03149
ENSG00000090554	22.2292	1.74112	0.547424	3.18057	0.00146988	FLT3LG	2323	1.03097
ENSG00000169957	1117.51	1.16295	0.257584	4.51481	6.33729e-06	ZNF768	79724	1.02932
ENSG00000134042	110.04	2.22101	0.730188	3.0417	0.00235245	MRO	83876	1.02929
ENSG00000253842	19.8887	-2.05317	0.668943	-3.06928	0.00214574	LOC124901990	124901990	-1.02774
ENSG00000247151	37.2216	-1.49151	0.441787	-3.37609	0.000735236	CSTF3-DT	338739	-1.0275
ENSG00000228439	46.8158	-1.41102	0.404058	-3.49213	0.000479189			-1.02707
ENSG00000205212	87.4764	1.2702	0.330075	3.84821	0.000118985	CCDC144NL	339184	1.02683
ENSG00000113209	508.95	1.5604	0.472849	3.30001	0.000966816	PCDHB5	26167	1.02664
ENSG00000186141	1207.18	-1.09324	0.19486	-5.61038	2.01885e-08	POLR3C	10623	-1.02463
ENSG00000148773	304.773	2.11548	0.692984	3.05272	0.0022678	MKI67	4288	1.02443
ENSG00000179104	1418.04	1.17146	0.267276	4.38297	1.17071e-05	TMTC2	160335	1.02422
ENSG00000144840	4346.17	-1.06549	0.156601	-6.80389	1.01834e-11	RABL3	285282	-1.02405
ENSG00000185974	5416.71	-1.13152	0.23486	-4.81784	1.45122e-06	GRK1	6011	-1.02402
ENSG00000182732	215.623	1.63156	0.504595	3.2334	0.00122327	RGS6	9628	1.0228
ENSG00000213753	1478	1.06916	0.167431	6.38567	1.70651e-10	CENPBD2P	65996	1.02067
ENSG00000176438	438.828	-1.17537	0.273385	-4.29932	1.71326e-05	SYNE3	161176	-1.01863
ENSG00000223768	1653.82	-1.08869	0.196413	-5.54284	2.976e-08	LINC00205	642852	-1.01809
ENSG00000274987	36.0642	1.62242	0.502185	3.23073	0.00123474			1.01796
ENSG00000280255	332.98	-1.24458	0.318882	-3.90294	9.5032e-05			-1.01786
ENSG00000204347	101.093	1.57621	0.482476	3.26693	0.00108721	BTBD17	388419	1.01769
ENSG00000161896	34.2624	1.57576	0.482688	3.26456	0.00109633	IP6K3	117283	1.01635
ENSG00000196656	861.997	-1.53751	0.466261	-3.29754	0.000975346			-1.01536
ENSG00000171488	334.467	1.33493	0.370196	3.606	0.000310957	LRRC8C	84230	1.01483
ENSG00000104689	18.2782	2.45752	0.819642	2.99828	0.00271507	TNFRSF10A	8797	1.01438
ENSG00000235834	16.5449	2.25777	0.748226	3.0175	0.00254867	LOC101928389	101928389	1.01317
ENSG00000068489	143.956	1.317	0.361777	3.64036	0.000272257	PRR11	55771	1.01219
ENSG00000162545	1143.17	1.29509	0.350344	3.69662	0.000218489	CAMK2N1	55450	1.01134
ENSG00000173805	261.361	1.79862	0.576377	3.12056	0.00180508	HAP1	9001	1.01057
ENSG00000168952	1702.7	1.30506	0.356115	3.66471	0.000247616	STXBP6	29091	1.01034
ENSG00000123307	3446.15	-1.10355	0.219834	-5.01992	5.16918e-07	NEUROD4	58158	-1.01
ENSG00000242808	1040.31	1.28465	0.345638	3.71675	0.000201806	SOX2-OT	347689	1.00876
ENSG00000185920	470.461	1.24903	0.326055	3.83075	0.000127752	PTCH1	5727	1.00738
ENSG00000214562	260.274	1.06491	0.179249	5.94092	2.83426e-09	NUTM2D	728130	1.00696
ENSG00000102290	941.26	1.13002	0.246068	4.5923	4.38394e-06	PCDH11X	27328	1.00648
ENSG00000197409	137.108	1.74953	0.558234	3.13405	0.00172413	H3C4	8351	1.00563
ENSG00000144668	160.536	1.31277	0.362063	3.62582	0.000288048	ITGA9	3680	1.00548
ENSG00000231212	24.1024	-1.53992	0.47062	-3.27211	0.00106747			-1.00469
ENSG00000134184	399.945	1.11265	0.232814	4.77913	1.76057e-06	GSTM1	2944	1.00425
ENSG00000129810	46.8528	1.71965	0.547571	3.14051	0.00168652	SGO1	151648	1.00083
ENSG00000182379	1342.64	-1.16577	0.27725	-4.20477	2.61353e-05	NXPH4	11247	-0.999334
ENSG00000166979	195.739	1.15497	0.270023	4.27733	1.89151e-05	EVA1C	59271	0.998598
ENSG00000011638	753.175	1.09973	0.22582	4.86996	1.11618e-06	LDAF1	57146	0.998053
ENSG00000166763	21.2307	1.56525	0.484246	3.23234	0.00122781	STRCP1	554225	0.996313
ENSG00000159231	52.9134	1.67957	0.532637	3.15331	0.0016143	CBR3	874	0.995875
ENSG00000104722	99.0311	1.94308	0.637348	3.04869	0.00229841	NEFM	4741	0.993752
ENSG00000113368	1193.39	1.0866	0.217384	4.99853	5.77693e-07	LMNB1	4001	0.993071
ENSG00000145623	348.958	1.34613	0.383869	3.50676	0.000453603	OSMR	9180	0.992717
ENSG00000166963	1580.83	1.32329	0.37235	3.5539	0.000379568	MAP1A	4130	0.992418
ENSG00000152076	174.764	1.41358	0.417028	3.38965	0.000699808	CCDC74B	91409	0.992008
ENSG00000080493	3022.03	1.34091	0.381826	3.51183	0.000445036	SLC4A4	8671	0.991036
ENSG00000276180	285.401	1.77456	0.572892	3.09754	0.00195132	H4C9	8294	0.989855
ENSG00000196867	788.851	1.04158	0.170391	6.11287	9.78525e-10	ZFP28	140612	0.988471
ENSG00000280670	102.293	1.2501	0.334517	3.73704	0.000186201	CCDC163	126661	0.988441
ENSG00000165948	360.127	-1.08215	0.218289	-4.95741	7.14378e-07	IFI27L1	122509	-0.986706
ENSG00000175548	4518.16	-1.05923	0.19454	-5.44481	5.18594e-08	ALG10B	144245	-0.986659
ENSG00000115738	1940.56	1.351	0.388685	3.47582	0.000509296	ID2	3398	0.985903
ENSG00000228049	110.662	1.38826	0.407132	3.40985	0.000649992	POLR2J2	246721	0.985341
ENSG00000183943	409.746	1.13127	0.262864	4.30365	1.68007e-05	PRKX	5613	0.980888
ENSG00000167723	57.12	1.34609	0.388047	3.46888	0.000522639	TRPV3	162514	0.980689
ENSG00000175806	102.741	1.35671	0.393343	3.44918	0.000562294	MSRA	4482	0.980616
ENSG00000154654	864.032	1.23632	0.330162	3.74459	0.000180691	NCAM2	4685	0.979951
ENSG00000137804	257.399	1.36043	0.396017	3.43527	0.000591959	NUSAP1	51203	0.978152
ENSG00000197587	65.9432	4.13963	1.44145	2.87184	0.00408086	DMBX1	127343	0.978131
ENSG00000109158	172.264	3.13112	1.07191	2.92107	0.00348833	GABRA4	2557	0.977833
ENSG00000239257	22.1811	-1.53001	0.474571	-3.22398	0.00126421	RPL23AP1	6148	-0.977766
ENSG00000171004	180.515	1.32202	0.378329	3.49436	0.000475204	HS6ST2	90161	0.973865
ENSG00000133805	280.718	-1.22505	0.326471	-3.7524	0.000175147	AMPD3	272	-0.973252
ENSG00000144857	402.633	1.18815	0.305636	3.88746	0.000101297	BOC	91653	0.970936
ENSG00000184922	41.3348	2.02462	0.675176	2.99865	0.00271179	FMNL1	752	0.970082
ENSG00000255532	818.067	-1.25522	0.344854	-3.63985	0.000272799			-0.969441
ENSG00000175984	444.048	-1.09718	0.243927	-4.49799	6.85993e-06	DENND2C	163259	-0.969113
ENSG00000182674	2984.31	-1.05513	0.207034	-5.09642	3.46131e-07	KCNB2	9312	-0.96838
ENSG00000109099	382.752	1.29927	0.368675	3.52416	0.00042482	PMP22	5376	0.968271
ENSG00000148468	288.447	1.32471	0.381756	3.47005	0.000520363	FAM171A1	221061	0.968003
ENSG00000161082	184.363	1.46214	0.447314	3.26872	0.00108033	CELF5	60680	0.967993
ENSG00000065809	985.551	1.15329	0.285887	4.03408	5.48162e-05	FAM107B	83641	0.966067
ENSG00000230910	171.259	1.79179	0.586906	3.05295	0.00226603			0.965668
ENSG00000103196	51.2685	1.57399	0.497465	3.16403	0.00155603	CRISPLD2	83716	0.96533
ENSG00000184261	74.23	1.67327	0.539251	3.10295	0.00191601	KCNK12	56660	0.965029
ENSG00000139178	629.432	1.15949	0.290678	3.98892	6.63748e-05	C1RL	51279	0.964469
ENSG00000265479	372.413	-1.1366	0.275799	-4.12113	3.77012e-05	DTX2P1-UPK3BP1-PMS2P11	441263	-0.963975
ENSG00000253910	41.0676	1.70964	0.554459	3.08344	0.00204622	PCDHGB2	56103	0.963944
ENSG00000102104	21858.5	-1.09528	0.245896	-4.45422	8.41982e-06	RS1	6247	-0.963597
ENSG00000006611	128.363	1.42129	0.430051	3.30493	0.000950005	USH1C	10083	0.963199
ENSG00000101447	67.2074	1.74711	0.569941	3.06542	0.00217366	FAM83D	81610	0.962792
ENSG00000092051	421.056	1.33795	0.390683	3.42464	0.000615625	JPH4	84502	0.961334
ENSG00000163357	187.537	-1.1372	0.277805	-4.09351	4.249e-05	DCST1	149095	-0.960841
ENSG00000238035	30.7824	-1.89913	0.630525	-3.01198	0.0025955			-0.95995
ENSG00000180245	2559.28	-1.09631	0.249502	-4.39398	1.11296e-05	RRH	10692	-0.95902
ENSG00000260838	1159.1	-1.09807	0.251319	-4.36924	1.24678e-05			-0.95824
ENSG00000249364	1945.23	-1.14338	0.283428	-4.0341	5.48113e-05	LINC02997	101928858	-0.957821
ENSG00000206337	121.348	-1.40642	0.425729	-3.30356	0.00095465	HCP5	10866	-0.955106
ENSG00000173826	890.505	-1.11542	0.265918	-4.1946	2.73353e-05	KCNH6	81033	-0.954868
ENSG00000133110	87.7608	2.14671	0.725392	2.95938	0.00308259	POSTN	10631	0.954094
ENSG00000225932	37.8714	2.29363	0.779135	2.94382	0.00324192			0.95392
ENSG00000224389	2346.19	1.20796	0.325034	3.71641	0.000202075	C4B	721	0.952863
ENSG00000184226	8099.16	1.20609	0.324339	3.71861	0.000200322	PCDH9	5101	0.951944
ENSG00000164136	170.752	-1.1037	0.259157	-4.25882	2.05513e-05	IL15	3600	-0.951901
ENSG00000021762	214.483	1.1875	0.314373	3.77737	0.000158494	OSBPL5	114879	0.949951
ENSG00000169609	889.166	1.02834	0.195668	5.25551	1.47612e-07	C15orf40	123207	0.949872
ENSG00000168477	318.576	1.14651	0.289507	3.96022	7.48803e-05	TNXB	7148	0.94941
ENSG00000086991	1165.97	-1.11722	0.270126	-4.13592	3.53534e-05	NOX4	50507	-0.949311
ENSG00000119698	5418.64	-1.05685	0.22455	-4.70653	2.51965e-06	PPP4R4	57718	-0.947935
ENSG00000143476	241.93	1.40608	0.428095	3.28449	0.00102167	DTL	51514	0.947318
ENSG00000196369	893.674	1.15266	0.294899	3.90866	9.28088e-05	SRGAP2B	647135	0.946174
ENSG00000137563	960.283	1.247	0.349578	3.56715	0.000360882	GGH	8836	0.945335
ENSG00000235961	264.31	1.12194	0.276035	4.06447	4.81421e-05	PNMA6A	84968	0.944038
ENSG00000198326	217.325	-1.39511	0.424175	-3.289	0.00100545	TMEM239	100288797	-0.943567
ENSG00000174963	106.436	1.66627	0.543264	3.06714	0.00216118	ZIC4	84107	0.942167
ENSG00000239474	961.579	-1.08823	0.254613	-4.27404	1.91966e-05	KLHL41	10324	-0.939899
ENSG00000188095	168.316	-1.19029	0.320293	-3.71626	0.000202195	MESP2	145873	-0.939647
ENSG00000002586	681.76	1.18325	0.316501	3.73852	0.000185108	CD99	4267	0.938935
ENSG00000197177	32.013	1.81898	0.60575	3.00285	0.00267463	ADGRA1	84435	0.938661
ENSG00000276289	78.9899	-1.37233	0.415187	-3.30534	0.000948603	LOC102723475	102723475	-0.938103
ENSG00000144655	357.016	1.11253	0.27305	4.07445	4.6123e-05	CSRNP1	64651	0.937397
ENSG00000285517	69.7518	1.69375	0.556378	3.04425	0.00233265			0.936111
ENSG00000139323	1377.38	-0.98538	0.159923	-6.16161	7.20102e-10	POC1B	282809	-0.934705
ENSG00000135406	162.281	1.90494	0.641001	2.97181	0.00296046	PRPH	5630	0.932726
ENSG00000127081	1395.44	0.966883	0.134651	7.18065	6.9381e-13	ZNF484	83744	0.932252
ENSG00000050030	1374.21	1.09426	0.263308	4.15583	3.24111e-05	NEXMIF	340533	0.931938
ENSG00000166426	26311.9	-1.02156	0.204841	-4.98708	6.13e-07	CRABP1	1381	-0.931165
ENSG00000167535	337.121	1.02521	0.209578	4.8918	9.99187e-07	CACNB3	784	0.929577
ENSG00000170324	2921.86	-1.02647	0.21094	-4.86619	1.1377e-06	FRMPD2	143162	-0.929332
ENSG00000067798	2392.67	1.24424	0.354106	3.51376	0.000441815	NAV3	89795	0.929216
ENSG00000169851	1234.84	1.20078	0.330669	3.63135	0.000281939	PCDH7	5099	0.928642
ENSG00000132953	14702	-1.03585	0.220113	-4.70599	2.52641e-06	XPO4	64328	-0.928342
ENSG00000171056	201.494	-1.11824	0.281691	-3.96973	7.19537e-05	SOX7	83595	-0.927519
ENSG00000255804	29.555	-1.76996	0.591246	-2.99362	0.0027569	OR6J1	79549	-0.922575
ENSG00000140090	4051.4	-1.1481	0.303216	-3.78643	0.000152829	SLC24A4	123041	-0.921176
ENSG00000248925	27.3676	-1.63471	0.536911	-3.04466	0.00232941			-0.920153
ENSG00000189159	1526.47	1.21401	0.341311	3.55692	0.000375233	JPT1	51155	0.92001
ENSG00000158089	154.52	1.46881	0.466133	3.15105	0.00162685	GALNT14	79623	0.917901
ENSG00000163431	3262.28	-1.02452	0.217709	-4.70591	2.52734e-06	LMOD1	25802	-0.917745
ENSG00000172461	2106.81	1.4014	0.435633	3.21693	0.00129569	FUT9	10690	0.917303
ENSG00000183273	54.6701	1.1629	0.313971	3.70383	0.000212367	CCDC60	160777	0.916444
ENSG00000119508	115.099	1.78411	0.598879	2.97908	0.00289118	NR4A3	8013	0.916049
ENSG00000131779	1646.9	-0.94958	0.131643	-7.21328	5.46191e-13	PEX11B	8799	-0.915468
ENSG00000260423	71.7134	1.70167	0.566053	3.00621	0.00264528	LINC02367	101930452	0.915029
ENSG00000230615	53.5152	-1.48288	0.473408	-3.13236	0.00173407	LOC107984948	107984948	-0.914713
ENSG00000156395	362.411	1.36854	0.421172	3.24936	0.00115667	SORCS3	22986	0.914424
ENSG00000144476	587.154	-1.04096	0.233769	-4.45296	8.46936e-06	ACKR3	57007	-0.914218
ENSG00000229444	206.275	-1.23322	0.35388	-3.48485	0.000492414	ST3GAL3-AS1	101929592	-0.913957
ENSG00000099194	6252.93	1.20398	0.338324	3.55865	0.000372765	SCD	6319	0.913466
ENSG00000061337	172.094	1.46829	0.467483	3.14084	0.00168464	LZTS1	11178	0.912891
ENSG00000188848	380.007	-1.08646	0.267998	-4.05399	5.03518e-05	BEND4	389206	-0.91249
ENSG00000106278	10550.7	1.2048	0.33929	3.55095	0.00038384	PTPRZ1	5803	0.912119
ENSG00000006282	1116.25	1.04768	0.240562	4.35514	1.32984e-05	SPATA20	64847	0.911681
ENSG00000185274	297.485	1.5633	0.509424	3.06875	0.00214955	GALNT17	64409	0.911545
ENSG00000285578	121.507	-1.19944	0.336663	-3.56273	0.000367013			-0.911307
ENSG00000171943	1220.34	1.08674	0.269641	4.03033	5.56978e-05	SRGAP2C	653464	0.909597
ENSG00000233639	98.4849	3.90556	1.38176	2.82652	0.00470572	PANTR1	100506421	0.908615
ENSG00000136750	1631.66	1.40916	0.442428	3.18506	0.00144725	GAD2	2572	0.907357
ENSG00000153317	802.076	1.09228	0.27471	3.97612	7.005e-05	ASAP1	50807	0.906775
ENSG00000166016	189.074	1.12675	0.296601	3.79886	0.000145364	ABTB2	25841	0.906622
ENSG00000259370	1338.31	-1.25377	0.367283	-3.41363	0.000641045	LOC105370854	105370854	-0.906571
ENSG00000031081	421.056	1.33384	0.407324	3.27464	0.00105798	ARHGAP31	57514	0.906153
ENSG00000173320	2068.51	1.085	0.270646	4.00895	6.09901e-05	STOX2	56977	0.905226
ENSG00000277268	77.6419	-1.24336	0.362405	-3.43087	0.00060165	LHX1-DT	102723471	-0.905147
ENSG00000150907	1617.55	0.989456	0.194903	5.07666	3.84124e-07	FOXO1	2308	0.904816
ENSG00000278561	101.913	-1.18983	0.333947	-3.56294	0.000366722			-0.904611
ENSG00000081320	145.64	1.27325	0.378107	3.36743	0.000758717	STK17B	9262	0.904083
ENSG00000137936	178.144	1.37266	0.426753	3.21652	0.00129754	BCAR3	8412	0.903324
ENSG00000244198	112.768	1.3654	0.423657	3.2229	0.00126901			0.902336
ENSG00000120693	1745.29	1.04998	0.247788	4.23741	2.26113e-05	SMAD9	4093	0.902142
ENSG00000158813	60.326	1.58685	0.522471	3.0372	0.00238788	EDA	1896	0.901841
ENSG00000085433	16996	-0.967272	0.173827	-5.56458	2.62789e-08	WDR47	22911	-0.901776
ENSG00000127241	152.605	3.24879	1.14199	2.84485	0.00444317	MASP1	5648	0.900941
ENSG00000139988	5309.19	-1.15809	0.317788	-3.64421	0.000268216	RDH12	145226	-0.900296
ENSG00000168135	156.052	1.31453	0.40015	3.28509	0.0010195	KCNJ4	3761	0.899593
ENSG00000162733	8310.64	-0.984063	0.193878	-5.07567	3.8613e-07	DDR2	4921	-0.899589
ENSG00000144339	228.954	1.56453	0.513828	3.04485	0.00232799	TMEFF2	23671	0.899101
ENSG00000135643	581.539	1.12982	0.302136	3.73944	0.000184434	KCNMB4	27345	0.898114
ENSG00000179008	1065.54	-0.989297	0.200388	-4.93692	7.93679e-07	C14orf39	317761	-0.897852
ENSG00000135951	452.689	-1.06794	0.264819	-4.0327	5.51385e-05	TSGA10	80705	-0.893872
ENSG00000117013	120.612	1.21228	0.350654	3.4572	0.00054582	KCNQ4	9132	0.892512
ENSG00000033327	460.902	1.0537	0.256227	4.11238	3.91604e-05	GAB2	9846	0.891501
ENSG00000122824	128.083	1.20905	0.34933	3.46106	0.000538053	NUDT10	170685	0.891438
ENSG00000105808	2331.85	0.986547	0.202979	4.86034	1.17186e-06	RASA4	10156	0.891147
ENSG00000165194	321.191	1.40529	0.44607	3.15039	0.00163052	PCDH19	57526	0.890554
ENSG00000173218	2698.03	-0.956468	0.173742	-5.50512	3.68913e-08	VANGL1	81839	-0.889341
ENSG00000280165	126.964	1.8302	0.625462	2.92615	0.00343186	PCDH20	64881	0.889191
ENSG00000104432	113.015	1.43378	0.459757	3.11855	0.00181741	IL7	3574	0.888395
ENSG00000119185	1279.92	0.950618	0.168017	5.65787	1.5326e-08	ITGB1BP1	9270	0.888256
ENSG00000155849	189.031	1.30332	0.398502	3.27056	0.00107335	ELMO1	9844	0.888254
ENSG00000133101	43.6945	1.36518	0.42848	3.1861	0.00144206	CCNA1	8900	0.887307
ENSG00000270069	110.42	1.4698	0.476792	3.08269	0.00205135			0.88566
ENSG00000165164	4330.87	-1.15724	0.323294	-3.57952	0.000344231	CFAP47	286464	-0.885283
ENSG00000222009	44.2561	1.27157	0.383859	3.31259	0.000924361	BTBD19	149478	0.885076
ENSG00000259129	127.161	-1.27905	0.38761	-3.29983	0.000967419	LINC00648	100506433	-0.885037
ENSG00000147065	1261.6	1.36671	0.430136	3.17738	0.0014861	MSN	4478	0.884445
ENSG00000244558	51.0419	-1.54898	0.512022	-3.02522	0.0024845			-0.883637
ENSG00000166569	13260.6	-1.12782	0.307135	-3.67208	0.000240586	CPLX4	339302	-0.883414
ENSG00000047579	2038.69	-1.04002	0.250868	-4.14567	3.38818e-05	DTNBP1	84062	-0.883371
ENSG00000106665	1019.42	1.23428	0.365621	3.37583	0.000735924	CLIP2	7461	0.882997
ENSG00000132294	17374.2	-0.936602	0.157026	-5.96461	2.4522e-09	EFR3A	23167	-0.882364
ENSG00000227733	59.1704	1.56699	0.520141	3.01262	0.00259003	LOC101927468	101927468	0.882335
ENSG00000162407	2392.94	1.24951	0.373767	3.34302	0.000828709	PLPP3	8613	0.882064
ENSG00000182022	549.144	1.20787	0.352794	3.42372	0.000617713	CHST15	51363	0.880291
ENSG00000229404	50.5567	-1.29274	0.396155	-3.26322	0.00110153	LINC00858	170425	-0.879862
ENSG00000168824	762.187	1.1105	0.298525	3.71995	0.00019926	NSG1	27065	0.87943
ENSG00000075043	408.088	1.34135	0.420101	3.19291	0.00140846	KCNQ2	3785	0.878533
ENSG00000100629	817.897	-1.22798	0.364109	-3.37258	0.000744684	CEP128	145508	-0.878115
ENSG00000172782	35.8275	-2.17733	0.761112	-2.86073	0.00422668	FADS6	283985	-0.877686
ENSG00000251349	780.315	1.07971	0.280356	3.8512	0.000117543	MSANTD3-TMEFF1	100526694	0.877554
ENSG00000273314	180.65	-0.98027	0.207452	-4.72528	2.298e-06			-0.877333
ENSG00000244731	3815.76	1.18089	0.339762	3.47563	0.000509659	C4A	720	0.876462
ENSG00000164120	42.9102	1.71815	0.584943	2.93729	0.00331097	HPGD	3248	0.875963
ENSG00000107130	1171.47	1.13707	0.31589	3.59956	0.00031876	NCS1	23413	0.875085
ENSG00000141522	515.634	1.17745	0.338496	3.47848	0.000504261	ARHGDIA	396	0.874871
ENSG00000185112	286.762	1.70945	0.581865	2.93787	0.00330471	FAM43A	131583	0.874535
ENSG00000043355	533.609	1.11183	0.30145	3.68827	0.000225785	ZIC2	7546	0.874404
ENSG00000113532	529.303	1.39748	0.448049	3.11904	0.00181444	ST8SIA4	7903	0.873352
ENSG00000110218	598.696	0.912381	0.135481	6.73436	1.64647e-11	PANX1	24145	0.872394
ENSG00000125804	149.308	1.23526	0.369903	3.33943	0.000839512	FAM182A	284800	0.872368
ENSG00000270681	40.5043	1.26607	0.385518	3.28407	0.00102319			0.872306
ENSG00000075426	654.511	1.20495	0.354231	3.40159	0.000669941	FOSL2	2355	0.872131
ENSG00000237651	115.394	1.37873	0.439955	3.13379	0.00172565	C2orf74	339804	0.871583
ENSG00000119514	335.519	-1.04213	0.258744	-4.02764	5.63396e-05	GALNT12	79695	-0.871078
ENSG00000147394	90.0243	1.14741	0.323472	3.54717	0.000389395	ZNF185	7739	0.87076
ENSG00000087245	3337.34	-1.08883	0.289305	-3.7636	0.000167485	MMP2	4313	-0.870313
ENSG00000044524	5218.42	-0.939825	0.174155	-5.39647	6.79645e-08	EPHA3	2042	-0.869453
ENSG00000163273	133.035	-1.08021	0.284511	-3.79672	0.000146624	NPPC	4880	-0.869086
ENSG00000188763	86.6174	1.30341	0.405346	3.21554	0.00130199	FZD9	8326	0.868109
ENSG00000110076	1135.35	1.16348	0.333919	3.48432	0.000493394	NRXN2	9379	0.866807
ENSG00000285447	417.729	-1.07983	0.285667	-3.78002	0.000156814			-0.865964
ENSG00000249087	329.284	-1.20738	0.357814	-3.37432	0.000739971	ZNF436-AS1	148898	-0.865774
ENSG00000259153	41.4676	-1.19323	0.350578	-3.4036	0.000665041	MAP3K9-DT	100506411	-0.865158
ENSG00000276903	35.8026	2.07963	0.72902	2.85264	0.00433581	H2AC16	8332	0.864736
ENSG00000198515	384.315	1.3313	0.420377	3.16691	0.00154066	CNGA1	1259	0.863293
ENSG00000164619	295.4	-0.969132	0.207835	-4.663	3.1164e-06	BMPER	168667	-0.862902
ENSG00000155926	176.832	1.45767	0.478842	3.04415	0.00233341	SLA	6503	0.862381
ENSG00000123572	72.0034	1.21897	0.365069	3.33903	0.000840719	NRK	203447	0.862366
ENSG00000118961	1457.77	-0.954595	0.195439	-4.88435	1.03769e-06	LDAH	60526	-0.861929
ENSG00000242779	1775.79	-0.99085	0.226545	-4.37374	1.22135e-05	ZNF702P	79986	-0.861635
ENSG00000143842	132.932	1.38683	0.447155	3.10145	0.00192578	SOX13	9580	0.861031
ENSG00000172201	4443.18	1.13119	0.318244	3.55446	0.000378751	ID4	3400	0.86078
ENSG00000177932	1630.88	0.892508	0.121464	7.34791	2.01324e-13	ZNF354C	30832	0.860055
ENSG00000156802	1077.18	0.965413	0.20817	4.63761	3.52463e-06	ATAD2	29028	0.857753
ENSG00000171502	111.988	1.6089	0.545755	2.94803	0.00319805	COL24A1	255631	0.857559
ENSG00000011201	2688.82	1.23132	0.375043	3.28314	0.00102656	ANOS1	3730	0.852068
ENSG00000228065	110.83	1.52726	0.513014	2.97703	0.00291052			0.851167
ENSG00000234284	815.976	0.917837	0.167608	5.47609	4.34818e-08	ZNF879	345462	0.850569
ENSG00000136732	301.198	2.07636	0.73276	2.83361	0.00460257	GYPC	2995	0.850005
ENSG00000132199	1771.57	-0.970192	0.217504	-4.46057	8.17421e-06	ENOSF1	55556	-0.849647
ENSG00000184227	63.2895	-1.14495	0.330333	-3.46605	0.000528174	ACOT1	641371	-0.849496
ENSG00000118263	1201.28	0.975	0.221556	4.40069	1.07906e-05	KLF7	8609	0.849337
ENSG00000069188	974.889	0.935558	0.187191	4.99786	5.79685e-07	SDK2	54549	0.849254
ENSG00000186439	204.573	-1.40846	0.461595	-3.05129	0.00227858	TRDN	10345	-0.847201
ENSG00000008277	1342.09	1.09234	0.301809	3.6193	0.000295406	ADAM22	53616	0.845924
ENSG00000178209	1955.21	1.04022	0.269755	3.85616	0.000115182	PLEC	5339	0.845834
ENSG00000006468	2018.86	1.24531	0.384688	3.2372	0.00120711	ETV1	2115	0.844682
ENSG00000173976	16105.1	-1.05436	0.280195	-3.76295	0.000167921	RAX2	84839	-0.842666
ENSG00000112773	1067.86	0.952135	0.207088	4.59772	4.27137e-06	TENT5A	55603	0.842626
ENSG00000069011	71.8663	-1.55793	0.528988	-2.94512	0.00322832	PITX1	5307	-0.842577
ENSG00000099365	176.394	1.57293	0.536059	2.93425	0.0033435	STX1B	112755	0.840509
ENSG00000178233	665.207	0.980602	0.231782	4.23071	2.32958e-05	TMEM151B	441151	0.839341
ENSG00000112782	458.246	-1.33845	0.431788	-3.09979	0.00193656	CLIC5	53405	-0.839209
ENSG00000100320	1909.21	1.05648	0.28316	3.73105	0.000190686	RBFOX2	23543	0.838963
ENSG00000269696	96.0841	1.19237	0.360181	3.31049	0.000931329			0.837477
ENSG00000165495	340.824	1.15864	0.342334	3.38453	0.000713008	PKNOX2	63876	0.837445
ENSG00000213445	322.194	0.986153	0.23713	4.1587	3.20067e-05	SIPA1	6494	0.83711
ENSG00000120992	11062.9	-0.963068	0.220399	-4.36966	1.24438e-05	LYPLA1	10434	-0.835812
ENSG00000162989	470.416	0.988372	0.239508	4.12667	3.68051e-05	KCNJ3	3760	0.8357
ENSG00000070193	33.8265	-1.52907	0.519311	-2.94441	0.00323566	FGF10	2255	-0.834177
ENSG00000157110	149.508	1.92147	0.679157	2.8292	0.00466641	RBPMS	11030	0.833818
ENSG00000138160	392.452	1.25219	0.391968	3.19463	0.00140009	KIF11	3832	0.833582
ENSG00000151929	557.893	-1.06457	0.290553	-3.66395	0.000248356	BAG3	9531	-0.833327
ENSG00000125675	428.938	1.3206	0.425942	3.10043	0.00193241	GRIA3	2892	0.831409
ENSG00000117602	4320.81	-0.880785	0.143186	-6.15134	7.68332e-10	RCAN3	11123	-0.831067
ENSG00000114757	6259.03	-1.03659	0.274952	-3.77006	0.000163206	PEX5L	51555	-0.829513
ENSG00000196132	720.978	-0.951901	0.215472	-4.41775	9.97325e-06	MYT1	4661	-0.829395
ENSG00000196562	1529.49	1.3848	0.456798	3.03154	0.00243311	SULF2	55959	0.828881
ENSG00000253816	385.978	1.12569	0.327995	3.43205	0.000599046			0.827854
ENSG00000155980	471.382	1.27241	0.404327	3.14697	0.0016497	KIF5A	3798	0.826608
ENSG00000243708	100.636	1.18604	0.360948	3.2859	0.00101657	PLA2G4B	100137049	0.826186
ENSG00000100583	445.231	-1.09566	0.312269	-3.50871	0.000450285	SAMD15	161394	-0.824923
ENSG00000170667	868.719	0.898683	0.171276	5.24697	1.54619e-07	RASA4B	100271927	0.823893
ENSG00000041982	1695.95	2.06166	0.73633	2.79991	0.00511162	TNC	3371	0.823646
ENSG00000120049	903.031	-1.05099	0.286565	-3.66755	0.000244884	KCNIP2	30819	-0.823444
ENSG00000049323	1994.42	1.20771	0.373327	3.23498	0.00121651	LTBP1	4052	0.822813
ENSG00000184838	406.712	-1.01702	0.265607	-3.82905	0.00012864	PRR16	51334	-0.822626
ENSG00000265972	18544.6	-0.915987	0.190296	-4.81349	1.48315e-06	TXNIP	10628	-0.821226
ENSG00000099715	4660.99	0.910368	0.186046	4.89324	9.91872e-07	PCDH11Y	83259	0.819949
ENSG00000137267	953.936	1.3136	0.42658	3.07939	0.00207428	TUBB2A	7280	0.819628
ENSG00000260947	2544.67	-0.999084	0.25523	-3.91444	9.06138e-05			-0.819599
ENSG00000250366	115.976	1.37741	0.456645	3.01637	0.00255822	TUNAR	100507043	0.819107
ENSG00000075275	627.323	1.10065	0.317423	3.46744	0.000525439	CELSR1	9620	0.819055
ENSG00000172209	144.827	1.63784	0.570597	2.8704	0.00409953	GPR22	2845	0.818575
ENSG00000120160	36.4206	1.08394	0.30836	3.51517	0.000439478	EQTN	54586	0.817897
ENSG00000171509	95.8584	2.97158	1.07352	2.76807	0.00563897	RXFP1	59350	0.817282
ENSG00000145920	729.083	1.45616	0.492913	2.9542	0.00313479	CPLX2	10814	0.817249
ENSG00000198496	51.4303	-1.16392	0.353005	-3.29717	0.000976626	NBR2	10230	-0.816125
ENSG00000198919	11464	-0.85857	0.131243	-6.54183	6.07706e-11	DZIP3	9666	-0.815856
ENSG00000276077	422.918	1.53212	0.526807	2.9083	0.00363394	LOC102724951	102724951	0.81542
ENSG00000160963	117.713	1.31469	0.428592	3.06747	0.00215881	COL26A1	136227	0.81521
ENSG00000240184	828.187	1.19158	0.368019	3.23783	0.00120443	PCDHGC3	5098	0.814485
ENSG00000138347	50.6352	-2.05544	0.737524	-2.78695	0.00532073	MYPN	84665	-0.813604
ENSG00000246174	57.8417	1.18792	0.367211	3.23498	0.00121653	KCTD21-AS1	100289388	0.811466
ENSG00000100167	2276.47	0.977154	0.244863	3.99061	6.59033e-05	SEPTIN3	55964	0.810454
ENSG00000183715	1345.8	1.19329	0.37052	3.22057	0.00127935	OPCML	4978	0.809938
ENSG00000237357	91.4776	-0.956987	0.231421	-4.13526	3.54549e-05			-0.808751
ENSG00000213853	421.314	0.989485	0.254994	3.88043	0.000104273	EMP2	2013	0.806942
ENSG00000227811	284.13	-0.956998	0.232578	-4.11474	3.87618e-05	INKA2-AS1	100506343	-0.806653
ENSG00000162817	802.046	-0.955017	0.231178	-4.13108	3.61063e-05	C1orf115	79762	-0.806574
ENSG00000198846	548.157	1.03285	0.282964	3.65013	0.000262105	TOX	9760	0.806204
ENSG00000179915	1995.24	1.02373	0.27744	3.68993	0.000224317	NRXN1	9378	0.805985
ENSG00000276600	163.454	1.1643	0.356945	3.26186	0.00110685	RAB7B	338382	0.805877
ENSG00000166451	165.934	1.1449	0.346934	3.30006	0.000966653	CENPN	55839	0.805205
ENSG00000132541	2874.02	-0.92563	0.209684	-4.41441	1.01284e-05	RIDA	10247	-0.804845
ENSG00000181744	1803.96	-0.87377	0.162504	-5.3769	7.57786e-08	DIPK2A	205428	-0.804109
ENSG00000188674	51.8619	1.55741	0.541576	2.8757	0.00403131	C2orf80	389073	0.803781
ENSG00000165124	366.664	1.3279	0.438788	3.02629	0.00247577	SVEP1	79987	0.803578
ENSG00000102996	884.55	1.12774	0.338614	3.33045	0.000867065	MMP15	4324	0.802798
ENSG00000198753	204.357	1.09271	0.320065	3.41404	0.000640072	PLXNB3	5365	0.800921
ENSG00000169306	108.778	1.2216	0.388647	3.14322	0.00167102	IL1RAPL1	11141	0.799293
ENSG00000100626	128.074	1.67471	0.592475	2.82664	0.00470391	GALNT16	57452	0.799066
ENSG00000227082	53.8821	1.3379	0.445447	3.00349	0.00266899	LINC02798	107985194	0.797811
ENSG00000263426	61.1563	1.5619	0.545707	2.86215	0.00420772	RN7SL471P	106481051	0.797234
ENSG00000278535	1362.05	-0.946886	0.231586	-4.0887	4.33797e-05	DHRS11	79154	-0.795
ENSG00000139354	652.152	1.20327	0.381682	3.15255	0.00161853	GAS2L3	283431	0.792866
ENSG00000198108	745.89	1.23222	0.396258	3.10963	0.0018732	CHSY3	337876	0.792693
ENSG00000116106	1296.8	1.28348	0.421773	3.04307	0.00234181	EPHA4	2043	0.791424
ENSG00000154065	208.682	-1.02589	0.285394	-3.59465	0.000324824	ANKRD29	147463	-0.790749
ENSG00000125355	57.0392	1.90222	0.686669	2.77021	0.00560206	TMEM255A	55026	0.790741
ENSG00000137843	82.9033	1.52962	0.534348	2.86259	0.00420192	PAK6	56924	0.78979
ENSG00000130164	255.534	1.58936	0.560717	2.83452	0.00458945	LDLR	3949	0.787528
ENSG00000132321	91.9207	-1.21296	0.388551	-3.12174	0.00179784	IQCA1	79781	-0.787259
ENSG00000159445	980.896	-0.873675	0.177233	-4.92953	8.2427e-07	THEM4	117145	-0.786408
ENSG00000141668	137.585	1.56515	0.551224	2.83941	0.00451966	CBLN2	147381	0.785141
ENSG00000153140	1283.29	-0.83723	0.139841	-5.98703	2.13703e-09	CETN3	1070	-0.784422
ENSG00000273259	109.715	1.55904	0.549028	2.83965	0.00451637			0.783922
ENSG00000115414	5655.25	1.62717	0.578009	2.81513	0.00487575	FN1	2335	0.783623
ENSG00000168461	1216.01	0.953892	0.242556	3.93267	8.40067e-05	RAB31	11031	0.783469
ENSG00000205838	167.159	-0.9294	0.225302	-4.12512	3.70537e-05	TTC23L	153657	-0.783213
ENSG00000236279	86.6871	1.2474	0.407182	3.0635	0.00218765	CLEC2L	154790	0.782899
ENSG00000189060	634.939	0.998357	0.272167	3.66818	0.000244285	H1-0	3005	0.782307
ENSG00000251079	199.512	1.37842	0.469645	2.93503	0.0033352			0.781984
ENSG00000272916	166.799	1.02601	0.289316	3.54633	0.000390636	NDST2	8509	0.781689
ENSG00000250682	39.0767	-1.44113	0.498315	-2.89201	0.00382786	LINC00491	285708	-0.78129
ENSG00000248528	35.8822	-1.12435	0.345248	-3.25666	0.00112733			-0.780202
ENSG00000167601	817.462	0.91021	0.212734	4.27862	1.88053e-05	AXL	558	0.779888
ENSG00000121454	1036.93	-0.866527	0.17563	-4.93381	8.0641e-07	LHX4	89884	-0.779731
ENSG00000142961	146.761	1.03736	0.296876	3.49425	0.000475399	MOB3C	148932	0.779665
ENSG00000161835	87.5308	1.28274	0.425482	3.01479	0.00257158	TAMALIN	160622	0.779662
ENSG00000162951	40.6882	2.28534	0.83658	2.73177	0.00629961	LRRTM1	347730	0.779481
ENSG00000186635	3510.98	-0.848211	0.157743	-5.37718	7.56604e-08	ARAP1	116985	-0.779091
ENSG00000090339	453.553	1.2935	0.430974	3.00135	0.00268787	ICAM1	3383	0.778716
ENSG00000178177	5135.94	-0.878036	0.18781	-4.67513	2.93769e-06	LCORL	254251	-0.777461
ENSG00000169047	869.304	0.964443	0.252644	3.8174	0.000134868	IRS1	3667	0.777436
ENSG00000241978	127.603	1.30759	0.438647	2.98097	0.00287339			0.775949
ENSG00000100918	220.542	1.20809	0.390197	3.09611	0.00196075	REC8	9985	0.775724
ENSG00000272070	133.55	1.38356	0.474488	2.91589	0.00354675			0.774742
ENSG00000184368	125.235	1.20466	0.388941	3.09729	0.00195299	MAP7D2	256714	0.774408
ENSG00000137441	289.886	2.52497	0.928096	2.72059	0.00651646	FGFBP2	83888	0.772521
ENSG00000108828	1525.22	0.879078	0.192142	4.57515	4.75879e-06	VAT1	10493	0.772489
ENSG00000183044	2267.94	0.983991	0.268068	3.67068	0.000241908	ABAT	18	0.771378
ENSG00000162591	131.12	1.81289	0.658483	2.75313	0.00590277	MEGF6	1953	0.770919
ENSG00000177076	549.388	-0.9213	0.226332	-4.07057	4.68987e-05	ACER2	340485	-0.770581
ENSG00000173530	374.326	1.06451	0.316953	3.35859	0.000783401	TNFRSF10D	8793	0.768482
ENSG00000259994	118.442	1.0153	0.288548	3.51866	0.000433734			0.768364
ENSG00000143226	76.3287	1.26561	0.421307	3.00402	0.00266442	FCGR2A	2212	0.767917
ENSG00000164106	768.515	1.7847	0.648295	2.75291	0.00590673	SCRG1	11341	0.76781
ENSG00000182179	274.872	0.962018	0.256017	3.75763	0.000171528	UBA7	7318	0.767025
ENSG00000271614	569.435	-0.857274	0.17804	-4.81506	1.47155e-06	ATP2B1-AS1	338758	-0.765196
ENSG00000269378	74.8584	1.32413	0.450228	2.94102	0.00327135			0.765108
ENSG00000253292	73.6889	-1.28356	0.431066	-2.97764	0.00290477	MIOXP1	100419614	-0.764769
ENSG00000132357	51.5847	1.13482	0.356628	3.18208	0.00146223	CARD6	84674	0.764483
ENSG00000241399	982.631	-0.91211	0.22341	-4.08267	4.45209e-05	CD302	9936	-0.763709
ENSG00000131969	745.112	-0.985429	0.273077	-3.60861	0.000307843	ABHD12B	145447	-0.762175
ENSG00000138190	3144.54	-0.979983	0.269808	-3.63215	0.000281065	EXOC6	54536	-0.761917
ENSG00000265491	3966.97	-0.829274	0.153473	-5.40339	6.53941e-08	RNF115	27246	-0.761409
ENSG00000157005	67.4413	2.29672	0.848011	2.70836	0.00676171	SST	6750	0.761396
ENSG00000184357	1501.56	1.38635	0.480445	2.88556	0.00390719	H1-5	3009	0.761251
ENSG00000164318	6060.65	-0.943705	0.246796	-3.82383	0.000131397	EGFLAM	133584	-0.76108
ENSG00000114547	54.7023	-1.1769	0.379699	-3.09955	0.00193813	ROPN1B	152015	-0.760968
ENSG00000110975	33.888	2.03678	0.749911	2.71603	0.00660696	SYT10	341359	0.760808
ENSG00000165943	8983.91	-0.804057	0.125562	-6.40369	1.51668e-10	MOAP1	64112	-0.759338
ENSG00000081059	346.083	1.08026	0.329424	3.27924	0.00104087	TCF7	6932	0.758898
ENSG00000087095	12325.5	-0.855658	0.181444	-4.71583	2.4073e-06	NLK	51701	-0.758534
ENSG00000118495	164.221	1.03052	0.301944	3.41295	0.000642644	PLAGL1	5325	0.757583
ENSG00000139734	124.709	1.4643	0.516935	2.83266	0.00461629	DIAPH3	81624	0.757364
ENSG00000110427	193.152	1.47921	0.523544	2.82538	0.00472242	KIAA1549L	25758	0.757347
ENSG00000189043	10508.4	-0.877492	0.20092	-4.36738	1.25747e-05	NDUFA4	4697	-0.756958
ENSG00000157152	737.365	-0.932684	0.241472	-3.86249	0.000112235	SYN2	6854	-0.756834
ENSG00000164543	744.093	0.925206	0.236374	3.91417	9.07159e-05	STK17A	9263	0.756788
ENSG00000183230	155.453	1.78816	0.653941	2.73444	0.00624874	CTNNA3	29119	0.756179
ENSG00000164683	740.122	0.934732	0.243209	3.84333	0.000121377	HEY1	23462	0.756129
ENSG00000100068	115.056	0.928224	0.238875	3.88582	0.000101986	LRP5L	91355	0.755951
ENSG00000158164	223.319	1.2734	0.429382	2.96566	0.0030203	TMSB15A	11013	0.755662
ENSG00000230831	324.951	-0.894679	0.21549	-4.15183	3.29831e-05			-0.754843
ENSG00000121957	4813.44	-0.835805	0.1673	-4.99585	5.85759e-07	GPSM2	29899	-0.752919
ENSG00000135052	1373.24	0.997322	0.284631	3.50392	0.000458471	GOLM1	51280	0.752238
ENSG00000214078	1492.36	0.889467	0.213272	4.17057	3.03835e-05	CPNE1	8904	0.751877
ENSG00000146352	676.103	1.02281	0.300159	3.40758	0.000655426	CLVS2	134829	0.751029
ENSG00000166924	232.054	1.26411	0.426544	2.96362	0.00304043	NYAP1	222950	0.751002
ENSG00000136295	1156.3	1.07948	0.332216	3.24933	0.00115678	TTYH3	80727	0.750524
ENSG00000115461	11485.5	1.26362	0.427056	2.95892	0.00308723	IGFBP5	3488	0.748889
ENSG00000140157	2683.95	-0.803255	0.137033	-5.86178	4.57936e-09	NIPA2	81614	-0.748077
ENSG00000237172	414.512	0.977372	0.274551	3.55989	0.000371006	B3GNT9	84752	0.747559
ENSG00000107438	652.569	-0.921468	0.238583	-3.86226	0.000112343	PDLIM1	9124	-0.747382
ENSG00000100346	92.984	1.26263	0.42735	2.95455	0.0031313	CACNA1I	8911	0.746704
ENSG00000159915	309.22	-0.925295	0.24172	-3.82797	0.000129207	ZNF233	353355	-0.746298
ENSG00000219665	352.152	-0.834811	0.172253	-4.84641	1.25714e-06	ZNF433-AS1	101928464	-0.745303
ENSG00000250543	1075.26	-1.08488	0.337208	-3.21724	0.00129429			-0.745168
ENSG00000213158	59.5881	-1.74607	0.641092	-2.72359	0.00645766	GAPDHP36	647249	-0.744783
ENSG00000180817	18665.3	-0.853505	0.189463	-4.50487	6.64131e-06	PPA1	5464	-0.744205
ENSG00000065609	5661.83	-0.820876	0.160153	-5.12559	2.96611e-07	SNAP91	9892	-0.743708
ENSG00000242265	8322.26	0.934459	0.249097	3.75139	0.000175855	PEG10	23089	0.743687
ENSG00000174842	1628.77	-0.813135	0.152443	-5.33403	9.6055e-08	GLMN	11146	-0.743474
ENSG00000131459	164.878	1.07449	0.332317	3.23334	0.00122353	GFPT2	9945	0.743174
ENSG00000279668	255.868	-1.14621	0.370988	-3.08961	0.00200421			-0.741636
ENSG00000104833	503.256	0.968094	0.271733	3.56267	0.000367104	TUBB4A	10382	0.740996
ENSG00000250007	495.897	-1.01163	0.29787	-3.3962	0.000683286	GJD2-DT	101928174	-0.740775
ENSG00000187068	816.191	1.12165	0.358893	3.12532	0.00177612	C3orf70	285382	0.739723
ENSG00000170260	187.126	0.997742	0.290314	3.43677	0.000588703	ZNF212	7988	0.739378
ENSG00000055813	134.53	1.31396	0.45462	2.89023	0.00384963	CCDC85A	114800	0.739041
ENSG00000273820	100.81	0.944205	0.257628	3.66499	0.000247348	USP27X	389856	0.739005
ENSG00000104044	136.584	1.56068	0.565675	2.75897	0.00579844	OCA2	4948	0.738803
ENSG00000092421	1378.57	1.63618	0.598208	2.73514	0.0062354	SEMA6A	57556	0.737675
ENSG00000198899	2036.31	-0.851531	0.192371	-4.4265	9.57738e-06	ATP6	4508	-0.737261
ENSG00000092931	2574.15	-0.82938	0.173456	-4.78151	1.73986e-06	MFSD11	79157	-0.73702
ENSG00000177425	1050.86	1.05766	0.325539	3.24895	0.00115831	PAWR	5074	0.736788
ENSG00000227953	73.4179	-1.07057	0.332771	-3.21712	0.00129483			-0.736429
ENSG00000196418	8194.15	0.981098	0.281654	3.48335	0.000495185	ZNF124	7678	0.736404
ENSG00000007237	2138.27	0.838721	0.182245	4.60216	4.18141e-06	GAS7	8522	0.73629
ENSG00000076716	295.669	1.36995	0.481851	2.8431	0.00446767	GPC4	2239	0.73595
ENSG00000221955	59.5572	1.21874	0.40995	2.97289	0.00295007	SLC12A8	84561	0.735329
ENSG00000081148	111733	-0.878391	0.214432	-4.09636	4.19695e-05	IMPG2	50939	-0.735312
ENSG00000066185	143.427	-0.992847	0.28915	-3.43368	0.000595454	ZMYND12	84217	-0.73526
ENSG00000176894	413.176	0.926391	0.248343	3.73029	0.000191261	PXMP2	5827	0.734215
ENSG00000196526	1176.81	0.953835	0.265923	3.58689	0.000334649	AFAP1	60312	0.734177
ENSG00000109790	1287.9	0.856358	0.198497	4.3142	1.6018e-05	KLHL5	51088	0.733724
ENSG00000158109	1749.56	-0.801862	0.149571	-5.36106	8.27343e-08	TPRG1L	127262	-0.733376
ENSG00000112936	331.238	1.50021	0.541367	2.77115	0.00558587	C7	730	0.73336
ENSG00000177839	223.601	1.36069	0.478767	2.84207	0.00448215	PCDHB9	56127	0.732619
ENSG00000144681	124.404	1.2285	0.415776	2.95471	0.00312963	STAC	6769	0.732533
ENSG00000163285	123.391	1.36871	0.482581	2.83624	0.00456485	GABRG1	2565	0.732325
ENSG00000175591	35.8786	-1.09883	0.349828	-3.14106	0.00168336	P2RY2	5029	-0.731694
ENSG00000162645	483.666	1.15428	0.37903	3.04535	0.00232414	GBP2	2634	0.731092
ENSG00000144867	3375.39	-0.957209	0.270137	-3.54342	0.00039498	SRPRB	58477	-0.729434
ENSG00000156049	138.419	1.74639	0.647115	2.69873	0.00696038	GNA14	9630	0.72915
ENSG00000110092	6060.41	1.02826	0.312348	3.29203	0.000994672	CCND1	595	0.728582
ENSG00000107518	6427.13	0.933353	0.255524	3.6527	0.000259494	ATRNL1	26033	0.728578
ENSG00000120925	3026.75	-0.818127	0.170022	-4.81188	1.49517e-06	RNF170	81790	-0.727826
ENSG00000169855	1681.33	1.24324	0.426298	2.91637	0.00354127	ROBO1	6091	0.72344
ENSG00000166845	273.379	1.01505	0.306978	3.30657	0.000944451	C18orf54	162681	0.723282
ENSG00000162437	2332.68	-0.771631	0.126482	-6.1007	1.05603e-09	RAVER2	55225	-0.721892
ENSG00000083444	1285.79	0.924949	0.254524	3.63403	0.000279029	PLOD1	5351	0.719172
ENSG00000186326	5467.89	-0.885974	0.228593	-3.87577	0.000106288	RGS9BP	388531	-0.719144
ENSG00000094804	155.656	1.27672	0.444241	2.87393	0.00405394	CDC6	990	0.718655
ENSG00000122378	6394.04	-0.776083	0.136676	-5.67825	1.36078e-08	PRXL2A	84293	-0.717089
ENSG00000101825	1091.57	1.22392	0.419507	2.91753	0.00352818	MXRA5	25878	0.716106
ENSG00000115350	1004.85	-0.823415	0.183016	-4.49913	6.82307e-06	POLE4	56655	-0.715997
ENSG00000185842	5489.94	-0.917676	0.251353	-3.65094	0.000261279	DNAH14	127602	-0.715961
ENSG00000205710	93.3429	1.03979	0.323854	3.21067	0.00132427	C17orf107	100130311	0.715861
ENSG00000178401	199.919	1.18179	0.398739	2.96381	0.00303857	DNAJC22	79962	0.715547
ENSG00000196576	1969.68	0.863295	0.214779	4.01945	5.83345e-05	PLXNB2	23654	0.714848
ENSG00000197283	419.413	1.20221	0.409406	2.93647	0.00331973	SYNGAP1	8831	0.71434
ENSG00000146376	1465.19	0.827901	0.188045	4.40268	1.06921e-05	ARHGAP18	93663	0.714008
ENSG00000224223	60.2321	1.30783	0.4608	2.83818	0.00453719	VSTM2A-OT1	285878	0.713937
ENSG00000184564	803.762	-0.828295	0.188794	-4.38729	1.14774e-05	SLITRK6	84189	-0.713344
ENSG00000112406	1145.96	0.814833	0.179079	4.55014	5.36101e-06	HECA	51696	0.711082
ENSG00000157827	2337.99	0.904813	0.245506	3.68551	0.000228246	FMNL2	114793	0.710682
ENSG00000183666	1028.31	-0.833111	0.194514	-4.28305	1.84349e-05	GUSBP1	728411	-0.710401
ENSG00000118971	10301.7	1.03186	0.32196	3.20493	0.00135098	CCND2	894	0.709518
ENSG00000253496	190.969	-1.01742	0.313956	-3.24065	0.00119258			-0.709324
ENSG00000139318	684.115	0.977813	0.291322	3.35647	0.000789444	DUSP6	1848	0.70901
ENSG00000196787	1502.11	1.3786	0.495657	2.78136	0.00541312	H2AC11	8969	0.708971
ENSG00000251664	433.611	0.944026	0.27133	3.47926	0.000502801	PCDHA12	56137	0.708438
ENSG00000168453	5836.88	-0.907483	0.248912	-3.6458	0.000266559	HR	55806	-0.707195
ENSG00000163354	113.811	-1.11932	0.370008	-3.02512	0.00248536	DCST2	127579	-0.706834
ENSG00000172059	265.539	0.882184	0.232341	3.79694	0.000146495	KLF11	8462	0.706758
ENSG00000250846	59.1615	-1.22179	0.421919	-2.8958	0.00378198	EPHA5-AS1	100144602	-0.706711
ENSG00000205562	88.3489	-0.828407	0.193144	-4.28907	1.79421e-05	FLRT2-AS1	100506731	-0.706608
ENSG00000145808	400.989	1.1097	0.365175	3.03883	0.00237501	ADAMTS19	171019	0.706325
ENSG00000136205	2107.28	0.882992	0.233383	3.78345	0.000154672	TNS3	64759	0.705783
ENSG00000106688	279.152	1.23673	0.429624	2.87864	0.00399389	SLC1A1	6505	0.705707
ENSG00000279456	171.98	-1.03389	0.324832	-3.18286	0.00145827			-0.705127
ENSG00000230314	81.5375	-0.974663	0.291644	-3.34196	0.000831899	ELOVL2-AS1	100506409	-0.703845
ENSG00000123219	148.976	1.00188	0.307494	3.25822	0.00112115	CENPK	64105	0.703537
ENSG00000119917	164.781	1.10943	0.366144	3.03003	0.00244533	IFIT3	3437	0.703391
ENSG00000166342	664.771	-0.942783	0.272937	-3.45422	0.000551889	NETO1	81832	-0.703071
ENSG00000164199	33197.5	-0.875227	0.230001	-3.80532	0.000141618	ADGRV1	84059	-0.702033
ENSG00000011426	284.159	1.36258	0.49097	2.77528	0.00551538	ANLN	54443	0.701681
ENSG00000082556	355.888	1.25047	0.437888	2.8557	0.00429424	OPRK1	4986	0.701482
ENSG00000223813	61.1179	-1.04815	0.334146	-3.13681	0.00170799			-0.701395
ENSG00000106123	883.504	-1.07931	0.351082	-3.07424	0.00211043	EPHB6	2051	-0.701122
ENSG00000181577	85.4721	1.53562	0.569018	2.69872	0.00696071	LINC03040	221416	0.700786
ENSG00000170312	622.684	1.29201	0.458215	2.81967	0.00480731	CDK1	983	0.700583
ENSG00000122863	1171.59	0.843797	0.208736	4.04241	5.29043e-05	CHST3	9469	0.700122
ENSG00000198205	551.284	-0.97906	0.295772	-3.31018	0.000932358	ZXDA	7789	-0.700116
ENSG00000162981	1000.56	1.20227	0.415202	2.89564	0.0037839	LRATD1	151354	0.698806
ENSG00000284713	33.887	1.13658	0.382115	2.97445	0.00293516	SMIM38	107984345	0.698455
ENSG00000131788	1602.42	-0.752889	0.129143	-5.8299	5.54597e-09	PIAS3	10401	-0.698002
ENSG00000187783	391.191	-0.918378	0.260132	-3.53043	0.000414884	TMEM72	643236	-0.697999
ENSG00000163377	3901.32	-0.822839	0.19471	-4.22598	2.37907e-05	TAFA4	151647	-0.696961
ENSG00000214140	3874.18	-0.943524	0.276283	-3.41507	0.00063766	PRCD	768206	-0.696462
ENSG00000106701	11793.4	-0.867745	0.227776	-3.80964	0.000139172	FSD1L	83856	-0.696375
ENSG00000131370	308.898	1.04397	0.334006	3.12561	0.00177436	SH3BP5	9467	0.695938
ENSG00000104419	3683.42	0.918151	0.261015	3.51762	0.000435438	NDRG1	10397	0.695752
ENSG00000135469	1847.34	-0.773168	0.152653	-5.06485	4.08713e-07	COQ10A	93058	-0.695715
ENSG00000151012	8135.83	-0.833056	0.203299	-4.09768	4.17307e-05	SLC7A11	23657	-0.695663
ENSG00000134115	88.4107	1.23616	0.433266	2.85313	0.00432912	CNTN6	27255	0.695174
ENSG00000139364	930.69	1.24256	0.436673	2.84551	0.00443405	TMEM132B	114795	0.694412
ENSG00000115266	2133.63	1.03941	0.332285	3.12807	0.00175959	APC2	10297	0.693965
ENSG00000110237	2198.23	0.774639	0.155559	4.97971	6.36787e-07	ARHGEF17	9828	0.693873
ENSG00000125834	7881.68	-0.786161	0.16662	-4.7183	2.37823e-06	STK35	140901	-0.693317
ENSG00000167470	709.167	1.01137	0.317306	3.18737	0.00143575	MIDN	90007	0.69255
ENSG00000143858	94.6946	-1.38093	0.503058	-2.74508	0.00604968	SYT2	127833	-0.692085
ENSG00000155792	150.033	-0.859692	0.224484	-3.82964	0.000128331	DEPTOR	64798	-0.692012
ENSG00000183798	132.655	1.39482	0.509564	2.73727	0.0061951	EMILIN3	90187	0.691743
ENSG00000183783	119.004	0.923185	0.266082	3.46955	0.000521333	KCTD8	386617	0.69146
ENSG00000184349	594.762	1.12797	0.380348	2.96563	0.00302063	EFNA5	1946	0.691409
ENSG00000138669	247.023	-1.26401	0.448274	-2.81973	0.00480645	PRKG2	5593	-0.691234
ENSG00000069667	12963.5	-0.809851	0.188232	-4.30241	1.68952e-05	RORA	6095	-0.690888
ENSG00000084731	771.456	1.156	0.395366	2.92387	0.00345711	KIF3C	3797	0.689692
ENSG00000112357	860.908	-0.833894	0.207398	-4.02074	5.80159e-05	PEX7	5191	-0.689599
ENSG00000086159	57.5183	-1.08648	0.359361	-3.02335	0.00249993	AQP6	363	-0.689539
ENSG00000169684	291.642	1.0161	0.321607	3.15944	0.00158075	CHRNA5	1138	0.688426
ENSG00000109794	2224.18	-0.754641	0.140361	-5.37642	7.59798e-08	FAM149A	25854	-0.688228
ENSG00000078114	7098.72	-0.746172	0.132991	-5.6107	2.01513e-08	NEBL	10529	-0.686373
ENSG00000156026	369.952	0.822958	0.201182	4.09062	4.30226e-05	MCU	90550	0.686268
ENSG00000152822	184.123	1.34491	0.48877	2.75162	0.00593012	GRM1	2911	0.685721
ENSG00000179862	149.279	1.09343	0.364547	2.99942	0.00270492	CITED4	163732	0.685624
ENSG00000178187	179.327	0.933649	0.275267	3.3918	0.000694355	ZNF454	285676	0.685152
ENSG00000165966	58.3387	1.49371	0.556829	2.68253	0.00730678	PDZRN4	29951	0.684679
ENSG00000157833	667.523	0.977086	0.301254	3.2434	0.00118114	GAREM2	150946	0.6842
ENSG00000164188	927.53	1.14296	0.39174	2.91766	0.00352672	RANBP3L	202151	0.681755
ENSG00000153815	577.538	0.923242	0.270762	3.40979	0.000650132	CMIP	80790	0.681053
ENSG00000117724	727.827	1.24884	0.444889	2.80709	0.00499918	CENPF	1063	0.68076
ENSG00000198723	29.5872	-1.44145	0.535004	-2.69427	0.00705427	TEX45	374877	-0.680719
ENSG00000079841	1030.59	0.92742	0.273543	3.3904	0.000697909	RIMS1	22999	0.680504
ENSG00000229419	3640.76	-1.02469	0.329728	-3.10769	0.00188556	RALGAPA1P1	26134	-0.680041
ENSG00000101079	9158.57	-0.810509	0.195562	-4.14451	3.40548e-05	NDRG3	57446	-0.679803
ENSG00000285839	557.385	-1.03516	0.335586	-3.08463	0.00203809			-0.679754
ENSG00000157601	81.1155	1.08259	0.361265	2.99666	0.00272956	MX1	4599	0.679319
ENSG00000112531	18387.6	0.997967	0.315166	3.16648	0.00154296	QKI	9444	0.679255
ENSG00000183963	363.081	-0.901924	0.258755	-3.48563	0.000490979	SMTN	6525	-0.678506
ENSG00000198276	1867.97	-0.784275	0.175569	-4.46705	7.93054e-06	UCKL1	54963	-0.678262
ENSG00000100336	262.418	0.952351	0.289576	3.28878	0.00100622	APOL4	80832	0.677792
ENSG00000174384	235.585	-0.870985	0.239472	-3.63711	0.000275717			-0.677385
ENSG00000232956	478.907	-0.73902	0.133794	-5.52355	3.32226e-08	SNHG15	285958	-0.677272
ENSG00000197989	615.107	-0.779808	0.172557	-4.51914	6.20911e-06	SNHG12	85028	-0.677154
ENSG00000232130	293.683	1.10059	0.371657	2.96131	0.00306338			0.676965
ENSG00000112796	1808.61	-0.832942	0.214017	-3.89194	9.9445e-05	ENPP5	59084	-0.67642
ENSG00000246560	71.8816	-0.956118	0.292773	-3.26573	0.00109184			-0.675453
ENSG00000117616	2477.78	-0.756754	0.153617	-4.92623	8.38292e-07	RSRP1	57035	-0.674922
ENSG00000226516	739.065	-1.04598	0.343777	-3.04263	0.00234524	FAM138B	654412	-0.673954
ENSG00000204044	59.5398	-1.21738	0.432249	-2.81638	0.00485686	SLC12A5-AS1	109729184	-0.673526
ENSG00000243927	406.953	1.0364	0.339083	3.05647	0.00223959	MRPS6	64968	0.672665
ENSG00000169432	561.021	0.987971	0.312233	3.16421	0.00155502	SCN9A	6335	0.672643
ENSG00000164684	3429.76	0.852438	0.22963	3.71222	0.000205452	ZNF704	619279	0.672368
ENSG00000206432	662.132	1.09101	0.368515	2.96055	0.00307094	TMEM200C	645369	0.672113
ENSG00000129534	263.107	1.01061	0.325559	3.10424	0.00190769	MIS18BP1	55320	0.671052
ENSG00000225484	532.797	0.872857	0.244751	3.5663	0.000362053	NUTM2B-AS1	101060691	0.669001
ENSG00000172058	1047.72	-0.91856	0.273431	-3.35938	0.00078117	SERF1A	8293	-0.668618
ENSG00000106537	1888.43	-0.728674	0.13079	-5.57133	2.52805e-08	TSPAN13	27075	-0.668555
ENSG00000240024	1925.42	-0.802269	0.19617	-4.08965	4.32015e-05	LINC00888	100505687	-0.668264
ENSG00000260912	743.999	-0.858475	0.235728	-3.64181	0.00027073			-0.668244
ENSG00000111490	516.091	0.98811	0.3142	3.14484	0.00166177	TBC1D30	23329	0.668046
ENSG00000103226	1103.53	-0.879559	0.249547	-3.52463	0.000424076	NOMO3	408050	-0.667957
ENSG00000169946	135.88	1.34321	0.495196	2.71249	0.00667801	ZFPM2	23414	0.667036
ENSG00000111077	293.848	1.18809	0.420387	2.82618	0.00471064	TNS2	23371	0.666589
ENSG00000162383	3265.5	-0.893637	0.259266	-3.4468	0.000567269	SLC1A7	6512	-0.666128
ENSG00000168385	12365.6	0.757696	0.16189	4.68032	2.86429e-06	SEPTIN2	4735	0.665156
ENSG00000171940	743.314	0.824841	0.214438	3.84652	0.000119807	ZNF217	7764	0.665061
ENSG00000107719	492.018	0.896003	0.261583	3.42531	0.000614099	PALD1	27143	0.664275
ENSG00000120910	3916.19	-0.843793	0.22803	-3.70035	0.000215299	PPP3CC	5533	-0.66405
ENSG00000184702	385.271	1.02099	0.334532	3.052	0.00227319	SEPTIN5	5413	0.663007
ENSG00000122711	423.122	-1.15976	0.407667	-2.84487	0.00444296	SPINK4	27290	-0.662641
ENSG00000140481	110.052	1.00531	0.326047	3.08332	0.00204705	CCDC33	80125	0.662591
ENSG00000142188	5742.55	-0.720369	0.130131	-5.53571	3.09963e-08	TMEM50B	757	-0.65972
ENSG00000148935	205.275	-0.955239	0.29945	-3.18998	0.00142285	GAS2	2620	-0.658457
ENSG00000189157	475.43	-0.815347	0.211562	-3.85394	0.00011623	FAM47E	100129583	-0.658002
ENSG00000117598	408.932	0.951796	0.29771	3.19706	0.00138834	PLPPR5	163404	0.657872
ENSG00000107742	1091.25	1.0303	0.341709	3.01515	0.00256852	SPOCK2	9806	0.657817
ENSG00000204366	84.4904	1.01366	0.332871	3.0452	0.00232523	ZBTB12	221527	0.657152
ENSG00000172915	30278.1	-0.824758	0.219343	-3.76012	0.00016983	NBEA	26960	-0.655759
ENSG00000103175	577.632	-1.00855	0.330631	-3.05037	0.00228561	WFDC1	58189	-0.655729
ENSG00000122359	368.829	1.06444	0.361247	2.94658	0.00321313	ANXA11	311	0.6549
ENSG00000117650	107.707	1.314	0.48628	2.70215	0.00688925	NEK2	4751	0.654745
ENSG00000139190	263.612	-0.915859	0.277953	-3.29501	0.000984169	VAMP1	6843	-0.654689
ENSG00000253846	593.586	0.944712	0.294965	3.20279	0.00136104	PCDHGA10	56106	0.654667
ENSG00000187243	792.195	0.870437	0.250128	3.47996	0.000501481	MAGED4B	81557	0.654451
ENSG00000105655	883.218	0.821058	0.21775	3.77065	0.000162822	ISYNA1	51477	0.653937
ENSG00000101003	227.763	1.04364	0.350536	2.97726	0.00290839	GINS1	9837	0.653819
ENSG00000226891	110.497	1.127	0.394536	2.85652	0.00428318	LINC01359	101927084	0.65348
ENSG00000145242	1365.62	0.971658	0.310998	3.12432	0.00178216	EPHA5	2044	0.653308
ENSG00000104369	414.676	-0.797956	0.201706	-3.95604	7.62013e-05	JPH1	56704	-0.65323
ENSG00000015475	485.523	0.963133	0.306213	3.14531	0.00165911	BID	637	0.653155
ENSG00000177042	350.606	-0.831195	0.225117	-3.69227	0.00022226	TMEM80	283232	-0.653117
ENSG00000113296	2900.48	-0.910366	0.27567	-3.30238	0.000958694	THBS4	7060	-0.652403
ENSG00000165617	368.464	1.17133	0.417683	2.80435	0.00504184	DACT1	51339	0.652
ENSG00000117152	4879.2	-0.918413	0.280715	-3.27169	0.00106908	RGS4	5999	-0.651869
ENSG00000128581	3234.93	-0.814816	0.21469	-3.79531	0.000147457	IFT22	64792	-0.651535
ENSG00000174705	451.195	1.10451	0.384287	2.87418	0.00405083	SH3PXD2B	285590	0.649976
ENSG00000175928	1515.51	1.0139	0.336418	3.01382	0.00257985	LRRN1	57633	0.648756
ENSG00000115297	319.407	-0.920252	0.283269	-3.24869	0.00115939	TLX2	3196	-0.648529
ENSG00000048545	20983.9	-0.876262	0.25686	-3.41144	0.000646215	GUCA1A	2978	-0.647888
ENSG00000136492	245.293	1.26558	0.465969	2.71603	0.00660706	BRIP1	83990	0.647516
ENSG00000250903	690.056	-0.721234	0.141839	-5.08489	3.67844e-07	GMDS-DT	100508120	-0.647463
ENSG00000151136	235.262	1.24239	0.45516	2.72957	0.00634166	ABTB3	121551	0.646352
ENSG00000091436	835.484	0.785699	0.196664	3.99513	6.46583e-05	MAP3K20	51776	0.646323
ENSG00000226049	291.995	-1.09722	0.382038	-2.87202	0.00407859	TLK2P1	646202	-0.646085
ENSG00000108679	1532.07	0.929085	0.289591	3.20826	0.00133538	LGALS3BP	3959	0.645953
ENSG00000147488	1110.74	-0.742285	0.162667	-4.56322	5.03762e-06	ST18	9705	-0.645429
ENSG00000163918	451.644	-0.721298	0.144298	-4.99868	5.7725e-07	RFC4	5984	-0.644555
ENSG00000035862	2407.15	0.792759	0.203382	3.89788	9.70376e-05	TIMP2	7077	0.643621
ENSG00000175264	123.992	1.03826	0.351781	2.95145	0.00316286	CHST1	8534	0.643553
ENSG00000242797	67.0006	1.13283	0.401615	2.8207	0.00479197			0.6432
ENSG00000073969	9196.24	-0.742338	0.164685	-4.50762	6.55582e-06	NSF	4905	-0.642643
ENSG00000162599	3050.02	1.05586	0.361621	2.9198	0.00350251	NFIA	4774	0.642569
ENSG00000158158	2517.05	-0.807218	0.214269	-3.76731	0.000165016	CNNM4	26504	-0.642458
ENSG00000136895	487.004	0.743773	0.166209	4.47492	7.64416e-06	GARNL3	84253	0.642202
ENSG00000087085	345.927	0.909399	0.279609	3.25239	0.00114438	ACHE	43	0.642184
ENSG00000121310	2097.54	-0.736984	0.160602	-4.58889	4.45616e-06	ECHDC2	55268	-0.641909
ENSG00000186654	212.848	0.868341	0.255179	3.40287	0.000666808	PRR5	55615	0.640885
ENSG00000108179	1052.21	0.925936	0.290054	3.19229	0.00141148	PPIF	10105	0.640629
ENSG00000155393	1394.85	-0.782218	0.197533	-3.95994	7.49679e-05	HEATR3	55027	-0.640409
ENSG00000278817	349.777	1.01952	0.343043	2.972	0.00295868	DGCR6	8214	0.640058
ENSG00000047365	1513.66	1.23357	0.453661	2.71913	0.00654531	ARAP2	116984	0.639325
ENSG00000136378	519.796	0.984909	0.324307	3.03697	0.00238971	ADAMTS7	11173	0.639223
ENSG00000169679	243.837	1.1729	0.423576	2.76905	0.00562195	BUB1	699	0.639191
ENSG00000053524	5070.6	-0.817304	0.223326	-3.6597	0.000252515	MCF2L2	23101	-0.63839
ENSG00000132518	3404.52	-0.788317	0.203379	-3.87611	0.000106142	GUCY2D	3000	-0.637946
ENSG00000105771	415.271	0.824256	0.228398	3.60886	0.00030755	SMG9	56006	0.637589
ENSG00000139998	315.887	1.0802	0.376814	2.86666	0.00414822	RAB15	376267	0.636883
ENSG00000165424	1536.75	0.872912	0.260066	3.3565	0.00078936	ZCCHC24	219654	0.636472
ENSG00000113578	913.326	-0.941342	0.300788	-3.12958	0.00175054	FGF1	2246	-0.636469
ENSG00000183569	64.2035	1.06728	0.370199	2.88298	0.00393928	SERHL2	253190	0.63637
ENSG00000011347	592.288	1.03302	0.35204	2.93439	0.00334207	SYT7	9066	0.635965
ENSG00000258818	457.135	1.11678	0.396459	2.8169	0.00484895	RNASE4	6038	0.635471
ENSG00000151468	59.9025	0.892961	0.272767	3.27372	0.00106142	CCDC3	83643	0.635433
ENSG00000086717	207.057	0.85589	0.249991	3.42369	0.000617772	PPEF1	5475	0.635307
ENSG00000185551	230.231	1.01705	0.343664	2.95945	0.0030819	NR2F2	7026	0.635262
ENSG00000117525	5575.62	0.89974	0.277141	3.2465	0.00116832	F3	2152	0.634749
ENSG00000105810	4322.68	0.784044	0.202313	3.87539	0.000106453	CDK6	1021	0.63438
ENSG00000178764	897.904	0.864473	0.255824	3.37917	0.000727055	ZHX2	22882	0.634339
ENSG00000107295	3297.97	-0.758519	0.183288	-4.13839	3.49749e-05	SH3GL2	6456	-0.634337
ENSG00000150347	1362.33	0.733078	0.163705	4.47805	7.53269e-06	ARID5B	84159	0.63283
ENSG00000167555	1118.58	0.813735	0.223817	3.63571	0.000277215	ZNF528	84436	0.632785
ENSG00000160221	250.915	-0.843905	0.243596	-3.46437	0.000531484	GATD3	8209	-0.632768
ENSG00000160229	189.821	0.836648	0.239156	3.49834	0.000468167	ZNF66	7617	0.632307
ENSG00000285533	161.585	-0.821915	0.229892	-3.57523	0.000349923	RELA-DT	105369347	-0.631574
ENSG00000065802	729.583	0.844768	0.244911	3.44929	0.000562065	ASB1	51665	0.631184
ENSG00000048342	9146.53	-0.892896	0.274817	-3.24905	0.00115791	CC2D2A	57545	-0.630775
ENSG00000163646	548.361	-0.840237	0.242431	-3.46588	0.000528495	CLRN1	7401	-0.630326
ENSG00000261115	1125.6	1.1036	0.391727	2.81726	0.00484353	TMEM178B	100507421	0.630282
ENSG00000125170	448.369	0.866216	0.259496	3.33807	0.000843637	DOK4	55715	0.628773
ENSG00000020577	366.219	1.06047	0.369823	2.86751	0.00413719	SAMD4A	23034	0.628427
ENSG00000056736	114.79	1.12263	0.402679	2.78789	0.00530523	IL17RB	55540	0.627567
ENSG00000220785	94.4621	0.812516	0.225716	3.59973	0.000318553	MTMR9LP	339483	0.627508
ENSG00000163328	3608.82	-0.801341	0.218246	-3.67173	0.000240914	GPR155	151556	-0.627376
ENSG00000076554	24191.6	-0.819706	0.230952	-3.54925	0.000386335	TPD52	7163	-0.626583
ENSG00000187398	230.598	0.887256	0.273357	3.24577	0.00117132	LUZP2	338645	0.626487
ENSG00000162704	2449.47	0.711726	0.149702	4.75428	1.99155e-06	ARPC5	10092	0.626441
ENSG00000144619	956.921	0.918405	0.291883	3.14648	0.00165248	CNTN4	152330	0.62631
ENSG00000203772	146.269	1.17775	0.431343	2.73043	0.0063252	SPRN	503542	0.626055
ENSG00000111371	22787.4	-0.787356	0.209302	-3.76181	0.000168685	SLC38A1	81539	-0.626039
ENSG00000136048	429.271	1.18685	0.435966	2.72235	0.00648198	DRAM1	55332	0.625914
ENSG00000138758	5771.01	0.852749	0.25262	3.37562	0.000736505	SEPTIN11	55752	0.625585
ENSG00000137802	1960.68	-0.779423	0.204492	-3.8115	0.000138124	MAPKBP1	23005	-0.624616
ENSG00000154930	495.879	0.92837	0.298754	3.10747	0.00188693	ACSS1	84532	0.623817
ENSG00000168702	1502.9	1.18528	0.436191	2.71735	0.00658073	LRP1B	53353	0.623455
ENSG00000182389	1138.57	0.93606	0.303362	3.08562	0.00203125	CACNB4	785	0.623405
ENSG00000154655	569.526	-0.869683	0.264183	-3.29198	0.000994862	L3MBTL4	91133	-0.623239
ENSG00000135547	152.539	0.954914	0.314219	3.03901	0.00237358	HEY2	23493	0.623147
ENSG00000067177	1647.84	-0.796678	0.218027	-3.65404	0.00025815	PHKA1	5255	-0.621772
ENSG00000279249	140.712	-1.04569	0.364799	-2.86649	0.00415051			-0.621489
ENSG00000089094	826.528	0.833036	0.242151	3.44015	0.000581401	KDM2B	84678	0.62142
ENSG00000104112	6051.21	-0.996714	0.338861	-2.94137	0.00326767	SCG3	29106	-0.619994
ENSG00000141337	1561.78	-0.85319	0.255706	-3.3366	0.000848092	ARSG	22901	-0.61962
ENSG00000135045	1012.04	-0.75305	0.18817	-4.00197	6.28161e-05	C9orf40	55071	-0.61956
ENSG00000140538	321.921	1.14171	0.416259	2.74278	0.00609221	NTRK3	4916	0.61833
ENSG00000118985	824.67	0.752375	0.188412	3.99324	6.51755e-05	ELL2	22936	0.618318
ENSG00000136824	713.649	0.819776	0.235174	3.48583	0.000490614	SMC2	10592	0.61824
ENSG00000279192	2640.92	0.849063	0.253812	3.34525	0.000822098	PWAR5	8123	0.618193
ENSG00000227449	382.023	-1.15386	0.422758	-2.72937	0.00634558	FGF7P6	387628	-0.617591
ENSG00000189339	2435.9	0.706283	0.15191	4.64936	3.32961e-06	SLC35E2B	728661	0.617094
ENSG00000183092	105.765	1.13839	0.415343	2.74085	0.00612813	BEGAIN	57596	0.616451
ENSG00000233723	68.288	1.02579	0.356215	2.8797	0.00398055	LINC01122	400955	0.616395
ENSG00000175305	262.156	1.14825	0.421376	2.72499	0.00643028	CCNE2	9134	0.614042
ENSG00000151388	574.511	-0.839308	0.249867	-3.35902	0.000782205	ADAMTS12	81792	-0.613659
ENSG00000168843	27676.2	-0.932972	0.306293	-3.04601	0.002319	FSTL5	56884	-0.612532
ENSG00000139679	1079.85	-0.796613	0.222864	-3.57444	0.000350982	LPAR6	10161	-0.612441
ENSG00000182054	618.169	0.857456	0.261966	3.27315	0.00106355	IDH2	3418	0.611858
ENSG00000105339	188.05	1.11704	0.406282	2.74941	0.00597018	DENND3	22898	0.611847
ENSG00000101680	466.952	0.809574	0.232091	3.48818	0.000486317	LAMA1	284217	0.611131
ENSG00000261069	2719.11	0.871412	0.271027	3.21523	0.00130342			0.610604
ENSG00000138670	3447.83	-0.713324	0.162991	-4.37647	1.20616e-05	RASGEF1B	153020	-0.610066
ENSG00000182606	8566.45	-0.755177	0.195868	-3.85554	0.000115474	TRAK1	22906	-0.609177
ENSG00000188747	190.418	-0.796615	0.224668	-3.54575	0.000391502	NOXA1	10811	-0.608956
ENSG00000170425	643.182	0.757135	0.198096	3.82206	0.000132341	ADORA2B	136	0.607761
ENSG00000242125	496.189	0.706589	0.159302	4.43555	9.18389e-06	SNHG3	8420	0.607287
ENSG00000185737	191.755	0.899128	0.289175	3.10929	0.00187539	NRG3	10718	0.606882
ENSG00000121753	1143.71	0.859317	0.265658	3.23467	0.00121783	ADGRB2	576	0.606353
ENSG00000148400	1339.45	1.01013	0.352057	2.86922	0.00411486	NOTCH1	4851	0.60608
ENSG00000019144	489.433	1.03037	0.363188	2.83702	0.00455367	PHLDB1	23187	0.605667
ENSG00000132570	624.106	-0.698888	0.15491	-4.51156	6.43517e-06	PCBD2	84105	-0.60427
ENSG00000147614	524.007	-0.850717	0.261433	-3.25405	0.00113771	ATP6V0D2	245972	-0.604151
ENSG00000164066	6753.88	-0.719914	0.172352	-4.17699	2.95389e-05	INTU	27152	-0.60407
ENSG00000123700	529.205	-1.05581	0.377572	-2.79631	0.00516906	KCNJ2	3759	-0.60382
ENSG00000108557	1186.47	0.79997	0.229576	3.48455	0.000492963	RAI1	10743	0.603689
ENSG00000183580	329.574	1.00604	0.350866	2.86732	0.00413963	FBXL7	23194	0.603645
ENSG00000131724	3345.65	-0.697813	0.154709	-4.51049	6.46783e-06	IL13RA1	3597	-0.603276
ENSG00000183496	870.289	0.840203	0.255533	3.28805	0.00100886	MEX3B	84206	0.60293
ENSG00000085117	217.268	1.04111	0.370174	2.81249	0.00491602	CD82	3732	0.602776
ENSG00000132640	9702.48	-0.650922	0.109372	-5.95145	2.65784e-09	BTBD3	22903	-0.602561
ENSG00000106733	328.121	-0.759454	0.20276	-3.74558	0.000179976	NMRK1	54981	-0.602443
ENSG00000178409	234.323	0.830158	0.249712	3.32447	0.000885868	BEND3	57673	0.602023
ENSG00000171368	316.933	0.856782	0.26624	3.21808	0.0012905	TPPP	11076	0.601776
ENSG00000150175	487.2	-0.725324	0.178119	-4.07213	4.65861e-05	FRMPD2B	728798	-0.60166
ENSG00000184408	382.218	0.979331	0.337128	2.90492	0.00367346	KCND2	3751	0.601459
ENSG00000185483	580.302	0.948743	0.320145	2.96348	0.00304184	ROR1	4919	0.601237
ENSG00000104435	4006.89	0.979519	0.337338	2.90368	0.00368811	STMN2	11075	0.601213
ENSG00000198673	271.688	0.83219	0.251667	3.30671	0.000943981	TAFA2	338811	0.600593
ENSG00000125304	6977.65	0.676683	0.137838	4.90926	9.14198e-07	TM9SF2	9375	0.600561
ENSG00000106397	237.868	0.74038	0.190349	3.88959	0.000100413	PLOD3	8985	0.60017
ENSG00000070808	196.644	1.10174	0.403887	2.72785	0.00637483	CAMK2A	815	0.598715
ENSG00000144749	2388.53	0.892431	0.289095	3.08698	0.00202198	LRIG1	26018	0.598279
ENSG00000099377	127.244	0.999063	0.349396	2.8594	0.00424441	HSD3B7	80270	0.598155
ENSG00000189050	594.999	-0.696193	0.157185	-4.42914	9.46111e-06	RNFT1	51136	-0.597913
ENSG00000131094	587.372	1.06566	0.385525	2.76418	0.00570661	C1QL1	10882	0.597386
ENSG00000186918	1829.03	0.715411	0.173148	4.13178	3.59965e-05	ZNF395	55893	0.597385
ENSG00000074855	184.109	0.911738	0.300959	3.02945	0.00245002	ANO8	57719	0.596859
ENSG00000257704	137.062	1.04095	0.372776	2.79244	0.00523123	INAFM1	255783	0.596462
ENSG00000105426	5854.56	0.680892	0.145528	4.67877	2.88608e-06	PTPRS	5802	0.595716
ENSG00000160179	2020.06	-0.663772	0.129959	-5.10757	3.26336e-07	ABCG1	9619	-0.595176
ENSG00000168263	32487.9	-0.827536	0.251376	-3.29203	0.000994685	KCNV2	169522	-0.595154
ENSG00000129422	4674.91	-0.715473	0.174639	-4.09686	4.18794e-05	MTUS1	57509	-0.595146
ENSG00000119636	820.232	-0.747023	0.198105	-3.77085	0.000162692	BBOF1	80127	-0.595099
ENSG00000107014	70.0435	-0.954631	0.326222	-2.92632	0.00342993	RLN2	6019	-0.594862
ENSG00000198663	1982.47	0.678686	0.144545	4.69532	2.66185e-06	C6orf89	221477	0.594427
ENSG00000132821	259.184	1.01587	0.36019	2.82038	0.00479664	VSTM2L	128434	0.594318
ENSG00000153246	1098.37	-0.905548	0.298749	-3.03113	0.00243637	PLA2R1	22925	-0.593778
ENSG00000103260	5160.59	1.05883	0.383539	2.76069	0.00576796	METRN	79006	0.593569
ENSG00000122390	495.307	0.811358	0.242386	3.34738	0.000815782	NAA60	79903	0.592728
ENSG00000251791	439.948	-0.930005	0.313493	-2.96658	0.00301128	SCARNA6	677772	-0.592173
ENSG00000130479	411.115	0.975892	0.339322	2.87601	0.0040274	MAP1S	55201	0.591957
ENSG00000139973	842.261	0.831404	0.255321	3.25631	0.00112872	SYT16	83851	0.591932
ENSG00000165934	6112.03	0.677982	0.145848	4.64854	3.34298e-06	CPSF2	53981	0.591911
ENSG00000269335	214.888	-0.717646	0.178723	-4.01541	5.93419e-05	IKBKG	8517	-0.591342
ENSG00000083857	10893.5	0.789176	0.22893	3.44724	0.00056635	FAT1	2195	0.591107
ENSG00000232442	200.148	-0.842979	0.263021	-3.20499	0.00135068	MHENCR	100505771	-0.590685
ENSG00000180938	304.379	1.03309	0.371276	2.78253	0.00539375	ZNF572	137209	0.590126
ENSG00000168056	1161.25	0.81695	0.24843	3.28845	0.00100739	LTBP3	4054	0.587572
ENSG00000109572	26864.8	-0.638704	0.112036	-5.70089	1.19181e-08	CLCN3	1182	-0.586451
ENSG00000276975	195.164	0.995631	0.352745	2.82253	0.0047647			0.586046
ENSG00000105520	376.611	0.93339	0.318132	2.93397	0.00334653	PLPPR2	64748	0.586013
ENSG00000012171	903.146	0.877014	0.285797	3.06866	0.00215021	SEMA3B	7869	0.585535
ENSG00000112041	5095.32	-0.81182	0.246673	-3.29108	0.00099805	TULP1	7287	-0.58458
ENSG00000233452	202.458	0.899939	0.299644	3.00335	0.00267021	STXBP5-AS1	729178	0.58452
ENSG00000147642	594.517	0.880923	0.288698	3.05137	0.00227801	SYBU	55638	0.584215
ENSG00000120029	1154.37	-0.692797	0.164035	-4.22348	2.40564e-05	ARMH3	79591	-0.584008
ENSG00000214114	563.773	-0.673126	0.147567	-4.56151	5.07877e-06	MYCBP	26292	-0.583993
ENSG00000165244	297.781	0.892053	0.29531	3.02073	0.00252163	ZNF367	195828	0.58398
ENSG00000101665	295.296	1.00421	0.358339	2.80241	0.0050723	SMAD7	4092	0.583953
ENSG00000167637	769.613	0.820275	0.252377	3.25019	0.00115326	ZNF283	284349	0.583703
ENSG00000186479	443.02	0.91053	0.306164	2.974	0.00293947	RGS7BP	401190	0.583602
ENSG00000065534	5290.47	-0.715478	0.182208	-3.92671	8.61164e-05	MYLK	4638	-0.583086
ENSG00000198901	589.584	1.03729	0.376625	2.75416	0.00588434	PRC1	9055	0.582981
ENSG00000172379	1801.23	0.886541	0.293181	3.02387	0.0024956	ARNT2	9915	0.581587
ENSG00000204624	308.94	0.866907	0.281693	3.07749	0.0020875	DISP3	57540	0.581456
ENSG00000129990	115.178	1.00093	0.357871	2.7969	0.00515957	SYT5	6861	0.580928
ENSG00000015592	563.769	0.937496	0.322736	2.90484	0.00367441	STMN4	81551	0.580856
ENSG00000206535	1282.22	-0.73215	0.195887	-3.73761	0.000185774	LNP1	348801	-0.580516
ENSG00000073910	4828.14	-0.773652	0.224475	-3.44649	0.00056792	FRY	10129	-0.580021
ENSG00000204442	589.107	0.882372	0.291518	3.02682	0.00247141	NALF1	728215	0.579886
ENSG00000185565	3645.07	0.824528	0.257061	3.20752	0.00133884	LSAMP	4045	0.579436
ENSG00000076344	660.68	-0.818592	0.253826	-3.22501	0.00125967	RGS11	8786	-0.578547
ENSG00000179455	326.443	0.809283	0.248082	3.26216	0.00110568	MKRN3	7681	0.57845
ENSG00000140873	1543.64	-0.765036	0.219657	-3.48286	0.00049608	ADAMTS18	170692	-0.578349
ENSG00000136068	2226.72	0.769369	0.223188	3.44718	0.000566464	FLNB	2317	0.577085
ENSG00000151892	393.582	0.914087	0.311776	2.93188	0.00336922	GFRA1	2674	0.575631
ENSG00000167981	647.299	0.656923	0.140673	4.66986	3.01406e-06	ZNF597	146434	0.574272
ENSG00000176788	2293.15	0.80539	0.248167	3.24535	0.00117304	BASP1	10409	0.573313
ENSG00000173207	245.63	0.846745	0.273683	3.09389	0.00197552	CKS1B	1163	0.57283
ENSG00000230724	249.901	-0.795999	0.242552	-3.28177	0.00103157			-0.572744
ENSG00000147613	218.197	-0.872183	0.288892	-3.01906	0.00253562	PSKH2	85481	-0.572578
ENSG00000170279	303.59	-0.871519	0.288513	-3.02073	0.0025217	C7orf33	202865	-0.572554
ENSG00000249459	469.508	0.736194	0.203667	3.61469	0.000300712	ZNF286B	729288	0.571808
ENSG00000164620	1586.92	-0.761196	0.220579	-3.45091	0.000558707	RELL2	285613	-0.571783
ENSG00000146426	2586.54	-0.644334	0.131442	-4.90204	9.4845e-07	TIAM2	26230	-0.571363
ENSG00000154917	2637.62	0.677936	0.160796	4.21613	2.48529e-05	RAB6B	51560	0.571167
ENSG00000178695	1171.57	-0.764342	0.223039	-3.42695	0.000610398	KCTD12	115207	-0.57105
ENSG00000113327	1686.77	-0.708067	0.184208	-3.84385	0.000121118	GABRG2	2566	-0.570814
ENSG00000078018	100445	-0.724089	0.195814	-3.69784	0.000217445	MAP2	4133	-0.570727
ENSG00000178127	3925.17	-0.708522	0.184698	-3.83611	0.000125	NDUFV2	4729	-0.570557
ENSG00000167460	1977.37	0.693276	0.173558	3.99449	6.48337e-05	TPM4	7171	0.570101
ENSG00000129250	924.369	0.884291	0.297536	2.97205	0.00295822	KIF1C	10749	0.569162
ENSG00000135424	952.605	0.868925	0.288596	3.01086	0.00260505	ITGA7	3679	0.56907
ENSG00000167173	184.162	0.950003	0.33543	2.8322	0.00462295	C15orf39	56905	0.568132
ENSG00000178184	540.536	0.738619	0.207392	3.56147	0.000368785	PARD6G	84552	0.568107
ENSG00000153253	1549.56	0.998585	0.362667	2.75345	0.00589707	SCN3A	6328	0.567192
ENSG00000167612	1677.75	-0.865542	0.287477	-3.01082	0.0026054	ANKRD33	341405	-0.567192
ENSG00000052126	4440.89	-0.677559	0.163303	-4.14909	3.33796e-05	PLEKHA5	54477	-0.567041
ENSG00000084444	3005.06	-0.678255	0.164698	-4.11818	3.81879e-05	FAM234B	57613	-0.565789
ENSG00000084774	664.925	0.75944	0.2228	3.40861	0.000652951	CAD	790	0.565368
ENSG00000196411	397.911	0.999057	0.363823	2.746	0.00603275	EPHB4	2050	0.565183
ENSG00000033170	1744.24	0.762293	0.224832	3.3905	0.000697644	FUT8	2530	0.565058
ENSG00000118197	366.066	-0.720742	0.196787	-3.66255	0.00024972	DDX59	83479	-0.564941
ENSG00000172318	1249.1	0.851002	0.280155	3.03761	0.00238459	B3GALT1	8708	0.564453
ENSG00000176049	950.752	0.903533	0.310862	2.90654	0.00365451	JAKMIP2	9832	0.564309
ENSG00000284707	70.2063	0.96134	0.343793	2.79628	0.00516953			0.563575
ENSG00000119681	462.65	0.86882	0.29113	2.9843	0.00284225	LTBP2	4053	0.563469
ENSG00000139197	853.439	0.710405	0.190654	3.72615	0.000194425	PEX5	5830	0.562877
ENSG00000164611	448.766	1.014	0.373195	2.71709	0.00658593	PTTG1	9232	0.562402
ENSG00000171428	164.056	-0.777621	0.236109	-3.29348	0.000989559	NAT1	9	-0.562367
ENSG00000272462	225.565	-0.72808	0.203519	-3.57745	0.000346968			-0.562076
ENSG00000205213	23103.3	-0.634172	0.130315	-4.86647	1.13612e-06	LGR4	55366	-0.56124
ENSG00000160208	3621.5	0.686938	0.175716	3.90938	9.25345e-05	RRP1B	23076	0.559142
ENSG00000109047	19303.6	-0.93005	0.328317	-2.83278	0.00461458	RCVRN	5957	-0.559085
ENSG00000042980	143.571	0.808002	0.257397	3.13912	0.00169454	ADAM28	10863	0.557753
ENSG00000203877	101.169	-0.881608	0.302059	-2.91867	0.00351532	RIPPLY2	134701	-0.555978
ENSG00000100842	373.685	0.864587	0.29222	2.95869	0.00308952	EFS	10278	0.555807
ENSG00000140043	796.212	-0.688541	0.179163	-3.84309	0.000121494	PTGR2	145482	-0.555549
ENSG00000137288	4407.82	-0.721162	0.202638	-3.55887	0.000372456	UQCC2	84300	-0.555175
ENSG00000113758	867.734	0.939685	0.3356	2.80001	0.00511002	DBN1	1627	0.555002
ENSG00000166575	4134.16	-0.935644	0.333427	-2.80615	0.0050138	TMEM135	65084	-0.554793
ENSG00000277531	435.678	0.795825	0.251377	3.16587	0.00154622	PNMA8C	110806277	0.554723
ENSG00000198604	708.355	0.755296	0.225693	3.34657	0.000818184	BAZ1A	11177	0.554702
ENSG00000113240	3641.14	-0.684745	0.176867	-3.87152	0.00010816	CLK4	57396	-0.554702
ENSG00000163075	496.279	-0.729494	0.208841	-3.49306	0.000477519	CFAP221	200373	-0.554243
ENSG00000140367	6403.89	-0.684334	0.176932	-3.86778	0.000109831	UBE2Q2	92912	-0.55411
ENSG00000144191	690.187	-0.823974	0.269006	-3.06303	0.00219108	CNGA3	1261	-0.553855
ENSG00000182901	152.271	0.776308	0.239725	3.23833	0.00120233	RGS7	6000	0.553602
ENSG00000238741	7200.34	-0.760816	0.229915	-3.30912	0.000935888	SCARNA7	677767	-0.553456
ENSG00000102302	309.336	0.774104	0.238813	3.24146	0.0011892	FGD1	2245	0.552651
ENSG00000237984	1349.26	-0.776333	0.240609	-3.22653	0.001253	PTENP1	11191	-0.551889
ENSG00000170234	1944.09	-0.612478	0.119469	-5.12669	2.94887e-07	PWWP2A	114825	-0.549569
ENSG00000106348	5382.1	-0.686084	0.181253	-3.78523	0.000153567	IMPDH1	3614	-0.54924
ENSG00000139915	356.529	0.980863	0.361233	2.71532	0.00662121	MDGA2	161357	0.548954
ENSG00000158006	1572.68	-0.741683	0.21992	-3.37252	0.000744845	PAFAH2	5051	-0.548798
ENSG00000163818	6598.12	-0.676679	0.174574	-3.87618	0.00010611	LZTFL1	54585	-0.548768
ENSG00000246263	269.104	-0.815396	0.266424	-3.06052	0.00220952			-0.548472
ENSG00000285367	82.346	-0.893977	0.312944	-2.85667	0.00428114			-0.547909
ENSG00000204802	251.538	-0.698192	0.190842	-3.65849	0.000253708	FAM88C	102724238	-0.547812
ENSG00000137693	3151.17	0.680096	0.177928	3.82231	0.000132205	YAP1	10413	0.547487
ENSG00000113580	2850.27	0.658747	0.162085	4.06422	4.81943e-05	NR3C1	2908	0.5468
ENSG00000166501	754.283	0.956088	0.348566	2.74292	0.00608953	PRKCB	5579	0.546722
ENSG00000122483	189	0.930452	0.334573	2.78101	0.00541898	CCDC18	343099	0.545969
ENSG00000185046	2309.9	-0.703424	0.195739	-3.59368	0.000326046	ANKS1B	56899	-0.545735
ENSG00000151812	85.6357	-0.944515	0.342854	-2.75486	0.0058717	SLC35F4	341880	-0.545123
ENSG00000147255	116.226	-0.898166	0.316676	-2.83623	0.00456491	IGSF1	3547	-0.545057
ENSG00000139508	2477.7	-0.742174	0.222466	-3.33612	0.000849568	SLC46A3	283537	-0.544626
ENSG00000004455	2909.34	-0.592681	0.103528	-5.72484	1.03532e-08	AK2	204	-0.544537
ENSG00000134057	442.211	0.799863	0.259231	3.08552	0.00203198	CCNB1	891	0.543853
ENSG00000166086	1702.92	0.690488	0.187951	3.67377	0.000238997	JAM3	83700	0.543448
ENSG00000134121	7788.49	0.845944	0.287204	2.94545	0.00322488	CHL1	10752	0.543225
ENSG00000188322	742.675	0.88378	0.309363	2.85678	0.00427965	SBK1	388228	0.543029
ENSG00000168301	1771.97	-0.647868	0.15615	-4.14902	3.33901e-05	KCTD6	200845	-0.542827
ENSG00000184619	1380.48	-0.602397	0.115901	-5.19751	2.01979e-07	KRBA2	124751	-0.542387
ENSG00000162688	17019.1	-0.632317	0.143636	-4.40223	1.07145e-05	AGL	178	-0.542295
ENSG00000196368	424.304	0.926224	0.334033	2.77285	0.00555676	NUDT11	55190	0.542012
ENSG00000151025	2789.83	-0.705643	0.199429	-3.53831	0.000402692	GPR158	57512	-0.542003
ENSG00000101222	369.554	-0.851722	0.291474	-2.92212	0.00347658	SPEF1	25876	-0.541407
ENSG00000257242	81.5797	0.927175	0.334979	2.76786	0.00564259	LINC01619	256021	0.541135
ENSG00000099810	1271.72	0.808021	0.265835	3.03956	0.00236927	MTAP	4507	0.540526
ENSG00000155330	568.501	0.697721	0.195131	3.57566	0.000349342	C16orf87	388272	0.53993
ENSG00000188483	668.98	0.901614	0.321346	2.80574	0.00502011	IER5L	389792	0.539299
ENSG00000224531	6925.11	-0.652854	0.162744	-4.01155	6.03209e-05	SMIM13	221710	-0.538976
ENSG00000119013	1614.8	-0.678434	0.182264	-3.72226	0.000197444	NDUFB3	4709	-0.538511
ENSG00000078053	3703.36	-0.652545	0.163326	-3.99534	6.46002e-05	AMPH	273	-0.53775
ENSG00000107554	1850.53	-0.642955	0.155758	-4.12791	3.66072e-05	DNMBP	23268	-0.53773
ENSG00000100418	1717.49	-0.579224	0.095917	-6.0388	1.55267e-09	DESI1	27351	-0.53722
ENSG00000274897	53.3694	0.86763	0.302802	2.86534	0.00416564			0.537138
ENSG00000168546	155.906	0.941784	0.345311	2.72735	0.00638454	GFRA2	2675	0.536593
ENSG00000111145	484.308	0.765136	0.241395	3.16964	0.00152629	ELK3	2004	0.536507
ENSG00000099814	3357.55	-0.721081	0.213119	-3.38348	0.000715744	CEP170B	283638	-0.536214
ENSG00000135862	2712.43	0.707608	0.204341	3.46287	0.000534437	LAMC1	3915	0.535724
ENSG00000198885	300.565	-0.801506	0.264574	-3.02942	0.00245022	ITPRIPL1	150771	-0.535062
ENSG00000123353	679.743	-0.704392	0.202719	-3.47472	0.000511379	ORMDL2	29095	-0.534726
ENSG00000184302	3824.78	-0.725955	0.217251	-3.34156	0.000833102	SIX6	4990	-0.53455
ENSG00000106089	167.585	0.870849	0.306066	2.8453	0.00443698	STX1A	6804	0.53421
ENSG00000165323	2128.33	0.938896	0.344839	2.72271	0.00647496	FAT3	120114	0.534165
ENSG00000184384	5835.72	-0.632812	0.150328	-4.20955	2.55885e-05	MAML2	84441	-0.533769
ENSG00000176406	20261.4	-0.678674	0.185354	-3.6615	0.000250741	RIMS2	9699	-0.533723
ENSG00000148296	719.624	0.820713	0.276852	2.96444	0.00303231	SURF6	6838	0.533621
ENSG00000132964	2021.29	-0.609913	0.130762	-4.66431	3.0965e-06	CDK8	1024	-0.533524
ENSG00000158023	326.644	0.901222	0.324022	2.78136	0.00541321	CFAP251	144406	0.533164
ENSG00000136274	266.678	0.900481	0.323795	2.78103	0.00541874	NACAD	23148	0.532754
ENSG00000273253	257.771	0.731301	0.221731	3.29814	0.000973285			0.532735
ENSG00000116791	585.144	0.764492	0.243056	3.14533	0.00165901	CRYZ	1429	0.532478
ENSG00000007944	576.838	0.66587	0.177127	3.75929	0.000170398	MYLIP	29116	0.531998
ENSG00000141627	5891.04	-0.734631	0.224916	-3.26624	0.00108986	DYM	54808	-0.530825
ENSG00000160293	694.13	0.875709	0.310642	2.81903	0.00481686	VAV2	7410	0.530521
ENSG00000143067	209.39	0.863949	0.303902	2.84285	0.00447118	ZNF697	90874	0.530366
ENSG00000260634	52.4775	-0.95425	0.355356	-2.68533	0.00724578			-0.530062
ENSG00000185052	93.1984	0.934556	0.344929	2.70942	0.00674015	SLC24A3	57419	0.52885
ENSG00000197020	917.208	0.744772	0.232823	3.19888	0.00137962	ZNF100	163227	0.52819
ENSG00000111696	477.083	0.869442	0.308158	2.82141	0.00478124	NT5DC3	51559	0.528143
ENSG00000142303	310.412	0.852952	0.298784	2.85475	0.0043071	ADAMTS10	81794	0.527688
ENSG00000278126	116.338	-0.789575	0.261177	-3.02315	0.0025016			-0.5273
ENSG00000158560	512.064	-0.764286	0.245609	-3.1118	0.00185953	DYNC1I1	1780	-0.527249
ENSG00000010404	4444.57	0.633513	0.156516	4.0476	5.17452e-05	IDS	3423	0.525824
ENSG00000170004	1222.21	0.725804	0.221883	3.27112	0.00107124	CHD3	1107	0.525808
ENSG00000168077	944.98	0.818478	0.279495	2.92842	0.0034069	SCARA3	51435	0.525508
ENSG00000171357	60.2944	0.837103	0.290786	2.87876	0.00399242	LURAP1	541468	0.525003
ENSG00000229191	804.199	-0.82436	0.283253	-2.91033	0.00361049			-0.524986
ENSG00000215193	1247.3	0.686517	0.196136	3.50021	0.000464897	PEX26	55670	0.524849
ENSG00000134253	247.768	-0.764986	0.247277	-3.09364	0.0019772	TRIM45	80263	-0.524846
ENSG00000184831	753.808	-0.751688	0.239073	-3.14417	0.00166559	APOO	79135	-0.524613
ENSG00000008853	892.314	0.817071	0.279214	2.92632	0.00342993	RHOBTB2	23221	0.524373
ENSG00000116885	968.479	-0.679009	0.191265	-3.55009	0.000385094	OSCP1	127700	-0.524255
ENSG00000276291	504.986	-0.740258	0.232182	-3.18826	0.0014313			-0.523942
ENSG00000189195	7155.66	-0.648672	0.169836	-3.81939	0.000133781	BTBD8	284697	-0.5234
ENSG00000183458	1254.03	0.76522	0.248356	3.08115	0.00206204	PKD1P3	339039	0.523028
ENSG00000213976	65.7166	0.89838	0.327309	2.74475	0.00605576			0.522912
ENSG00000180233	2781.07	-0.682849	0.194929	-3.50306	0.000459949	ZNRF2	223082	-0.522573
ENSG00000197496	553.966	0.775568	0.255294	3.03793	0.00238206	SLC2A10	81031	0.521958
ENSG00000260000	218.101	-0.724196	0.223204	-3.24455	0.00117636			-0.521427
ENSG00000136158	1796.12	0.718512	0.219935	3.26693	0.00108721	SPRY2	10253	0.520642
ENSG00000250021	627.959	-0.851004	0.301097	-2.82635	0.00470819	ARPIN-AP3S2	100526783	-0.52059
ENSG00000064666	828.126	0.680547	0.195022	3.48959	0.000483764	CNN2	1265	0.519699
ENSG00000168096	1300.92	-0.646334	0.170719	-3.78595	0.000153121	ANKS3	124401	-0.519339
ENSG00000105327	285.824	0.720649	0.222152	3.24394	0.00117888	BBC3	27113	0.519119
ENSG00000175536	109.874	-0.70363	0.212099	-3.31747	0.000908381	LIPT2	387787	-0.517117
ENSG00000101911	328.399	0.855491	0.305443	2.80082	0.00509729	PRPS2	5634	0.517055
ENSG00000116703	24697.4	-0.858669	0.307431	-2.79304	0.00522145	PDC	5132	-0.516771
ENSG00000135298	851.74	0.883303	0.322003	2.74315	0.0060852	ADGRB3	577	0.516072
ENSG00000161800	1701.77	-0.625259	0.157279	-3.97549	7.02357e-05	RACGAP1	29127	-0.515327
ENSG00000150054	2966.97	-0.599184	0.135906	-4.4088	1.03943e-05	MPP7	143098	-0.515164
ENSG00000050393	4328.12	-0.663986	0.186157	-3.56681	0.000361356	MCUR1	63933	-0.51515
ENSG00000272398	2072.75	0.879653	0.320721	2.74273	0.00609303	CD24	100133941	0.514405
ENSG00000142173	1351.65	0.805384	0.277391	2.90343	0.00369103	COL6A2	1292	0.513986
ENSG00000100221	1248.53	0.66242	0.185868	3.56393	0.000365341	JOSD1	9929	0.513802
ENSG00000133678	1065.95	-0.601541	0.139	-4.32763	1.50722e-05	TMEM254	80195	-0.513795
ENSG00000152953	195.276	0.884756	0.324209	2.72897	0.00635323	STK32B	55351	0.513272
ENSG00000136261	8342.07	-0.671675	0.192759	-3.48453	0.000493005	BZW2	28969	-0.513119
ENSG00000156052	4261.24	0.688602	0.204491	3.36739	0.000758836	GNAQ	2776	0.51282
ENSG00000001561	3398.13	-0.727099	0.230053	-3.16057	0.0015746	ENPP4	22875	-0.51216
ENSG00000197324	1822.15	0.784195	0.265637	2.95212	0.00315595	LRP10	26020	0.511966
ENSG00000184194	625.443	0.696307	0.210151	3.31337	0.000921789	GPR173	54328	0.51192
ENSG00000272368	74.9375	-0.777344	0.262114	-2.96567	0.00302021			-0.510704
ENSG00000180448	393.24	-0.778239	0.263317	-2.95552	0.00312144	ARHGAP45	23526	-0.509416
ENSG00000070601	6869.27	-0.694914	0.210666	-3.29866	0.000971491	FRMPD1	22844	-0.509359
ENSG00000109775	2324.59	-0.636825	0.170169	-3.74231	0.000182336	UFSP2	55325	-0.509263
ENSG00000172175	7775.75	-0.601351	0.142782	-4.21168	2.53476e-05	MALT1	10892	-0.508601
ENSG00000106780	15684.2	-0.675646	0.198298	-3.40722	0.000656271	MEGF9	1955	-0.508344
ENSG00000116396	200.129	0.716448	0.22533	3.17955	0.00147506	KCNC4	3749	0.508259
ENSG00000138798	8466.57	-0.608296	0.149293	-4.07451	4.61112e-05	EGF	1950	-0.507506
ENSG00000129521	1765.35	0.7345	0.237242	3.09599	0.00196154	EGLN3	112399	0.507488
ENSG00000175455	10214.2	-0.692874	0.210574	-3.2904	0.00100045	CCDC14	64770	-0.50712
ENSG00000265018	110.273	-0.845325	0.30443	-2.77674	0.00549065	AGAP12P	414224	-0.507113
ENSG00000128309	553.321	0.682264	0.204574	3.33505	0.000852829	MPST	4357	0.505233
ENSG00000104361	1704.38	-0.61057	0.15286	-3.99432	6.48798e-05	NIPAL2	79815	-0.505067
ENSG00000232112	6693.43	-0.729752	0.235717	-3.09588	0.00196228	TMA7	51372	-0.504724
ENSG00000118557	122.271	-0.779354	0.266557	-2.92378	0.00345804	PMFBP1	83449	-0.504412
ENSG00000151067	590.795	0.843726	0.304913	2.76711	0.00565561	CACNA1C	775	0.50428
ENSG00000119801	7123.47	-0.584873	0.132014	-4.43038	9.40658e-06	YPEL5	51646	-0.504279
ENSG00000150764	5172.16	-0.590436	0.137347	-4.29887	1.7167e-05	DIXDC1	85458	-0.503636
ENSG00000162430	1390.18	0.793795	0.275858	2.87756	0.00400769	SELENON	57190	0.503267
ENSG00000267313	647.409	-0.778855	0.267021	-2.91682	0.00353615	KC6	641516	-0.502916
ENSG00000148516	3602.74	0.642823	0.178761	3.59599	0.000323159	ZEB1	6935	0.502671
ENSG00000133687	642.894	0.760448	0.256131	2.96898	0.00298786	TMTC1	83857	0.502256
ENSG00000206053	528.805	0.826612	0.296136	2.79132	0.00524929	JPT2	90861	0.501762
ENSG00000054277	159.093	0.822142	0.293875	2.79759	0.00514846	OPN3	23596	0.50102
ENSG00000127955	1641.85	0.636798	0.17546	3.62931	0.000284176	GNAI1	2770	0.501002
ENSG00000272871	112.532	-0.858925	0.315569	-2.72183	0.0064921			-0.500677
ENSG00000109103	63573.5	-0.787311	0.273294	-2.88082	0.00396643	UNC119	9094	-0.500651
ENSG00000102401	2071.37	0.663812	0.195372	3.39769	0.000679578	ARMCX3	51566	0.49956
ENSG00000228463	362.134	-0.797353	0.279905	-2.84866	0.0043904	RPL23AP21	728481	-0.499515
ENSG00000147174	151.329	-0.715279	0.229511	-3.11653	0.00182991	GCNA	93953	-0.499184
ENSG00000139641	879.572	0.662109	0.194719	3.40034	0.000673031	ESYT1	23344	0.498693
ENSG00000225151	2605.15	0.670399	0.20043	3.34481	0.000823403	GOLGA2P7	388152	0.49858
ENSG00000162415	1322.79	-0.564465	0.118161	-4.77709	1.77852e-06	ZSWIM5	57643	-0.498556
ENSG00000071575	8770.06	0.590452	0.141496	4.17292	3.00723e-05	TRIB2	28951	0.498228
ENSG00000172348	8429.66	-0.784932	0.273276	-2.87231	0.00407483	RCAN2	10231	-0.497897
ENSG00000091656	2744.65	0.814385	0.290948	2.79907	0.00512496	ZFHX4	79776	0.497746
ENSG00000132026	2504.67	-0.747795	0.250925	-2.98016	0.002881	RTBDN	83546	-0.497305
ENSG00000168758	704.911	0.715647	0.231151	3.09601	0.00196143	SEMA4C	54910	0.496598
ENSG00000076003	677.457	0.767309	0.263274	2.91449	0.00356268	MCM6	4175	0.496591
ENSG00000102554	148.588	0.853512	0.31454	2.71353	0.00665711	KLF5	688	0.496491
ENSG00000174514	619.835	-0.678064	0.206831	-3.27835	0.00104417	MFSD4A	148808	-0.496403
ENSG00000047644	660.432	0.773881	0.267474	2.8933	0.00381219	WWC3	55841	0.496196
ENSG00000159387	367.845	-0.653437	0.190391	-3.43207	0.000598987	IRX6	79190	-0.495934
ENSG00000107736	4209.08	-0.72805	0.240056	-3.03284	0.00242267	CDH23	64072	-0.494617
ENSG00000163491	1131.49	-0.648195	0.187682	-3.45369	0.000552977	NEK10	152110	-0.49439
ENSG00000159346	9873.12	-0.657645	0.194471	-3.38171	0.00072036	ADIPOR1	51094	-0.493964
ENSG00000179409	239.13	0.743546	0.250078	2.97326	0.00294655	GEMIN4	50628	0.493931
ENSG00000092200	3177.66	-0.710242	0.229585	-3.09359	0.00197749	RPGRIP1	57096	-0.493157
ENSG00000164930	3090.41	-0.658343	0.195674	-3.36449	0.000766858	FZD6	8323	-0.492744
ENSG00000131386	655.418	-0.668324	0.203429	-3.2853	0.00101875	GALNT15	117248	-0.49103
ENSG00000149636	1551.08	-0.633342	0.179303	-3.53225	0.000412043	DSN1	79980	-0.490994
ENSG00000139725	188.865	0.628999	0.176188	3.57005	0.000356916	RHOF	54509	0.490991
ENSG00000134138	3101.43	0.590926	0.147319	4.0112	6.04113e-05	MEIS2	4212	0.490907
ENSG00000243646	613.121	-0.635323	0.181182	-3.50654	0.000453977	IL10RB	3588	-0.490245
ENSG00000079156	1384.92	-0.667099	0.203818	-3.27302	0.00106405	OSBPL6	114880	-0.488952
ENSG00000110880	2245.08	0.674107	0.20881	3.22833	0.00124517	CORO1C	23603	0.488379
ENSG00000047597	479.488	-0.764929	0.266155	-2.874	0.00405314	XK	7504	-0.488307
ENSG00000198142	1185.69	-0.613067	0.166398	-3.68435	0.000229288	SOWAHC	65124	-0.488101
ENSG00000106868	688.368	-0.684944	0.216716	-3.16056	0.00157464	SUSD1	64420	-0.486987
ENSG00000258947	4384.26	0.735997	0.249213	2.95328	0.00314417	TUBB3	10381	0.486774
ENSG00000145332	22315.4	-0.649473	0.193284	-3.3602	0.000778865	KLHL8	57563	-0.486589
ENSG00000143493	734.987	0.59832	0.156423	3.82501	0.000130768	INTS7	25896	0.486323
ENSG00000112096	6311.98	0.62105	0.173515	3.57923	0.000344614	SOD2	6648	0.48619
ENSG00000137210	5753.22	-0.682285	0.215766	-3.16216	0.00156606	TMEM14B	81853	-0.485603
ENSG00000137076	2741.89	0.673701	0.210208	3.20492	0.00135098	TLN1	7094	0.485478
ENSG00000225156	374.776	0.635344	0.18431	3.44715	0.000566526			0.485242
ENSG00000086300	4044.37	-0.654739	0.197774	-3.31054	0.000931169	SNX10	29887	-0.485078
ENSG00000103174	162.896	0.810911	0.295475	2.74443	0.0060616	NAGPA	51172	0.484949
ENSG00000268350	304.116	0.769064	0.270489	2.84323	0.00446586	FAM156A	29057	0.484835
ENSG00000196110	762.051	0.622784	0.175642	3.54576	0.000391489	ZNF699	374879	0.484831
ENSG00000196263	717.45	0.734581	0.249739	2.9414	0.00326735	ZNF471	57573	0.484158
ENSG00000181544	276.964	0.621613	0.175342	3.54514	0.000392399	FANCB	2187	0.483982
ENSG00000159248	2066.56	-0.646069	0.192536	-3.35558	0.000791981	GJD2	57369	-0.483955
ENSG00000154328	514.853	0.795476	0.286992	2.77177	0.00557524	NEIL2	252969	0.483627
ENSG00000240370	424.006	-0.677258	0.213821	-3.1674	0.00153807	RPL13P5	283345	-0.483247
ENSG00000144847	6529.81	-0.68092	0.216224	-3.14914	0.00163749	IGSF11	152404	-0.483227
ENSG00000163754	1718.22	-0.649477	0.195381	-3.32415	0.000886883	GYG1	2992	-0.483095
ENSG00000184205	409.685	0.729667	0.247268	2.95091	0.00316838	TSPYL2	64061	0.483083
ENSG00000253230	8365.86	-0.704778	0.231738	-3.04127	0.00235584	MIR124-1HG	157627	-0.482906
ENSG00000196470	1197.01	0.610052	0.167875	3.63397	0.000279091	SIAH1	6477	0.4825
ENSG00000109072	4850.29	-0.758279	0.266074	-2.84988	0.00437355	VTN	7448	-0.480807
ENSG00000163637	8455.78	-0.587737	0.152639	-3.8505	0.000117879	PRICKLE2	166336	-0.480005
ENSG00000156042	1380.25	-0.659691	0.204348	-3.22828	0.00124539	CFAP70	118491	-0.479568
ENSG00000145908	1456.88	0.573129	0.141305	4.05597	4.99274e-05	ZNF300	91975	0.479478
ENSG00000131849	755.53	0.595138	0.158871	3.74605	0.00017964	ZNF132	7691	0.479267
ENSG00000151849	578.08	0.723622	0.245632	2.94596	0.00321954	CENPJ	55835	0.47916
ENSG00000213762	1377.91	0.624446	0.180501	3.45951	0.000541149	ZNF134	7693	0.479046
ENSG00000278291	659.932	-0.573435	0.14202	-4.03771	5.39763e-05			-0.478865
ENSG00000140522	17464.6	-0.712111	0.238894	-2.98087	0.00287433	RLBP1	6017	-0.478314
ENSG00000184911	149.104	-0.762862	0.270188	-2.82345	0.00475099	DMRTC1B	728656	-0.478305
ENSG00000100564	1742.44	-0.650102	0.199004	-3.26677	0.00108781	PIGH	5283	-0.477733
ENSG00000154217	3248.39	0.64588	0.196359	3.28929	0.00100441	PITPNC1	26207	0.477383
ENSG00000100364	746.542	0.758249	0.267985	2.82945	0.00466288	KIAA0930	23313	0.477184
ENSG00000156642	5170.21	-0.517928	0.091487	-5.66122	1.50303e-08	NPTN	27020	-0.476451
ENSG00000153707	5640.94	0.723003	0.247142	2.92545	0.00343957	PTPRD	5789	0.475677
ENSG00000184305	11333.6	-0.714818	0.242128	-2.95223	0.00315488	CCSER1	401145	-0.475512
ENSG00000116237	6561.83	-0.574248	0.145461	-3.94777	7.88828e-05	ICMT	23463	-0.475136
ENSG00000109265	849.97	0.679497	0.2199	3.09002	0.00200143	CRACD	57482	0.475124
ENSG00000247095	597.619	-0.717567	0.244085	-2.93983	0.00328398	MIR210HG	100506211	-0.475076
ENSG00000255389	354.827	0.62127	0.180898	3.43437	0.000593925			0.474858
ENSG00000126858	15473.9	-0.621408	0.181512	-3.42352	0.000618159	RHOT1	55288	-0.474038
ENSG00000049449	4454.31	0.605672	0.170681	3.54855	0.000387352	RCN1	5954	0.473364
ENSG00000128917	326.148	0.796597	0.293139	2.71747	0.00657837	DLL4	54567	0.473229
ENSG00000109189	2246.65	0.694523	0.230659	3.01104	0.00260356	USP46	64854	0.473119
ENSG00000239264	2238.54	0.621694	0.182352	3.4093	0.00065129	TXNDC5	81567	0.473021
ENSG00000235436	177.449	-0.74304	0.261087	-2.84595	0.00442796	DPY19L2P4	442523	-0.472755
ENSG00000042445	753.55	-0.58533	0.156123	-3.74917	0.000177419	RETSAT	54884	-0.472423
ENSG00000164366	1191.15	-0.616109	0.178849	-3.44485	0.000571372	CCDC127	133957	-0.472328
ENSG00000143195	11203.2	-0.746787	0.263669	-2.83228	0.00462169	ILDR2	387597	-0.472216
ENSG00000130956	423.675	0.633273	0.190981	3.3159	0.000913482	HABP4	22927	0.472063
ENSG00000166821	798.992	-0.690901	0.22972	-3.00758	0.00263339	PEX11A	8800	-0.470684
ENSG00000223496	2380.44	0.59992	0.168308	3.56442	0.000364668	EXOSC6	118460	0.470592
ENSG00000124171	7791.46	-0.638316	0.19545	-3.26588	0.00109125	PARD6B	84612	-0.470369
ENSG00000151229	1066.67	0.76496	0.275979	2.7718	0.00557472	SLC2A13	114134	0.469853
ENSG00000100714	761.186	0.715358	0.245598	2.91273	0.00358289	MTHFD1	4522	0.469814
ENSG00000103187	5873.31	-0.644198	0.199773	-3.22465	0.00126128	COTL1	23406	-0.469781
ENSG00000023902	1044.77	0.661154	0.211197	3.1305	0.00174506	PLEKHO1	51177	0.469487
ENSG00000152503	5973.25	-0.663877	0.213138	-3.11478	0.00184084	TRIM36	55521	-0.469216
ENSG00000124575	1476.87	0.694903	0.233227	2.97951	0.00288709	H1-3	3007	0.46896
ENSG00000145284	5020.09	-0.538562	0.119783	-4.49615	6.91954e-06	SCD5	79966	-0.46894
ENSG00000182484	695.639	-0.607377	0.175158	-3.4676	0.000525133	WASH6P	653440	-0.468381
ENSG00000128000	6632.24	-0.718936	0.248632	-2.89157	0.00383327	ZNF780B	163131	-0.468344
ENSG00000104219	15181.3	-0.639693	0.197753	-3.23481	0.00121723	ZDHHC2	51201	-0.468095
ENSG00000116641	7081.21	0.681991	0.225703	3.02163	0.00251415	DOCK7	85440	0.467729
ENSG00000151135	2437.85	0.538647	0.121014	4.4511	8.54302e-06	TMEM263	90488	0.467604
ENSG00000148123	1139.3	-0.654605	0.208228	-3.1437	0.00166828	PLPPR1	54886	-0.467197
ENSG00000179981	610.963	0.646219	0.203044	3.18265	0.00145935	TSHZ1	10194	0.466561
ENSG00000196712	12548	-0.725011	0.253573	-2.85918	0.00424735	NF1	4763	-0.466199
ENSG00000170275	1455.49	0.759172	0.274968	2.76094	0.00576349	CRTAP	10491	0.465249
ENSG00000095321	432.661	0.735663	0.260958	2.81908	0.00481612	CRAT	1384	0.464684
[truncated: 448 more rows]
